# Supplementary material for: Molecular basis of human trace amine-associated receptor 1 activation
Source: Nat Commun. 2024 Jan 2;15:108. doi: 10.1038/s41467-023-44601-4 (PMC10762035; doi:10.1038/s41467-023-44601-4)
Supplement: Supplementary file 10 — Source Data [file 41467_2023_44601_MOESM10_ESM.xlsx]

## Sheet: Figure 1A
		Normalized Luminescence Counts for Concentration Response Curves
	log[Compound], M	β-PEA						Tyramine						Ro5256390						Ro5263397						Ulotaront						Asenapine						T1AM						Ralmitaront
	-5	114.55	104.58	118.623	102.53	95.7683	107.085	85.1295	110.033	96.1011	87.8798	96.6135	100.84	124.587	99.4393	119.914	108.822	105.864	103.798	93.6976	118.578	94.9883	97.6935	99.8535	107.601	135.737	120.069	130.796	108.446	112.203	108.259	79.6771	96.2124	92.251	83.6538	87.8328	80.7895	80.3892	70.8419	77.0287	53.9778	58.2977	47.0284	55.3971	62.4296	54.6627	32.0965	28.6687	15.2863
	-5.522	96.3904	87.8446	97.5922	98.0692	90.9789	92.0588	78.2527	93.1412	82.5257	78.3008	89.6171	91.9649	124.832	113.393	104.402	117.931	111.217	101.074	98.2598	101.042	85.3743	91.3075	89.4763	95.1109	109.343	100.285	109.877	89.5702	89.9458	86.5181	74.87	93.5418	84.1725	79.0052	76.9861	71.9618	67.6372	58.4905	72.8448	53.4613	47.5449	34.1625	44.7593	58.7798	44.2252	28.1522	24.0201	15.8028
	-6	88.2006	75.1148	94.0536	103.14	88.8658	89.805	59.67	72.4888	65.1224	74.2157	61.4437	71.9149	109.81	93.6976	121.494	106.146	117.368	105.394	82.1696	90.5374	97.1916	90.7441	75.6244	94.1249	93.0522	85.5746	95.4112	80.226	79.2399	77.4556	68.5274	68.3939	69.9517	72.9948	71.8209	62.9463	47.6524	43.0457	45.9165	36.4633	32.8477	25.2879	45.4047	51.7918	42.0887	27.2131	20.1228	15.4742
	-6.522	73.7573	64.299	91.1383	74.7791	68.7219	73.7461	34.5221	51.4135	39.5962	42.6615	39.1398	48.3901	99.9289	74.7365	116.843	105.3	122.627	88.9598	76.3833	102.332	81.769	82.2451	86.7998	80.8364	74.5585	60.0261	76.1608	57.4995	60.082	64.0263	47.5189	49.5663	40.1525	38.2946	48.7657	45.4788	27.5341	25.2641	26.1988	18.1976	14.2064	10.9195	31.4732	36.3025	31.4732	21.1088	18.2445	17.5402
	-7	70.4636	45.5827	61.4726	66.5619	44.258	53.6961	17.6752	31.7847	17.7865	13.8777	16.742	21.1088	123.519	75.0258	110.122	68.9566	97.5996	80.0382	73.3344	104.558	76.005	72.2435	64.4019	95.4396	69.8627	39.3069	63.7871	36.5572	30.8756	34.5851	27.8234	34.8114	20.9244	18.9489	23.9262	21.7193	12.6456	9.64122	11.7554	4.34566	3.12482	2.79613	20.3458	34.2105	23.2834	16.9298	8.14907	9.32296
	-7.522	36.1467	21.3027	35.9464	26.7905	17.9158	22.3766	2.94253	7.12643	3.98851	4.58044	3.45351	4.25175	91.0047	52.6152	97.2806	83.4659	73.7461	60.3168	69.2173	105.292	55.2413	72.4783	75.0609	59.9881	28.2907	14.9379	26.8219	12.9855	10.9664	9.13514	9.08486	11.3326	6.21399	4.29871	6.27084	7.5856	2.60871	0.271958	1.89656	0.166609	-0.0212136	-0.866415	7.59378	13.8474	8.77329	6.59953	3.64133	2.89004
	-8	22.727	16.7405	21.3472	13.3611	11.9525	11.6238	3.58792	4.54488	4.12204	2.79613	3.50046	3.31264	85.1072	80.634	80.812	70.6471	68.628	58.9081	102.533	104.625	82.7482	76.6574	75.4835	66.7028	17.8532	14.0254	13.8474	8.0082	4.72131	5.84824	5.41281	6.14722	6.2585	3.87611	4.86217	2.13875	1.34019	0.405486	0.961856	0.213565	-0.0681692	-0.960327	7.86084	7.14869	6.5033	2.98395	1.10572	0.448343
	-8.522	4.50037	4.52262	5.96918	4.39262	2.51439	2.6083	-0.55147	0.650289	0.472251	0.307476	0.683121	1.29354	45.9833	39.2178	50.6123	34.9608	39.0928	39.2337	63.0972	81.1904	69.8404	46.1362	47.451	55.4804	6.5033	3.52116	5.07899	2.42048	1.3405	0.495299	0.672544	1.27342	1.22891	1.05877	0.777033	-0.209036	-0.907546	-0.618234	-0.573724	-1.00728	0.119653	-2.04031	2.3194	1.8743	0.0494097	-0.0212136	-1.52379	-0.631637
	-9	1.98558	1.31793	1.8743	1.71615	1.01181	1.10572	-1.50843	-0.929801	-0.774018	-0.678593	0.26052	0.0257421	25.0415	20.5683	25.4199	26.5557	23.4097	23.6914	40.5086	46.8512	49.2325	32.2373	31.1104	33.3643	3.47665	0.383232	2.23038	0.9179	0.0257421	-0.396859	-0.239903	0.583525	-0.929801	-0.443815	-0.0681692	0.0726977	-0.952056	-0.863037	-1.41941	-0.866415	-0.81946	-1.61771	-0.818527	-0.640489	-0.306667	-0.631637	-1.75857	-1.47684
	-9.522	-1.06333	-1.33039	-0.440196	-0.0681692	0.166609	-0.49077	-2.02029	-0.796272	-1.24137	-0.584681	-0.960327	-0.349903	9.7525	8.23917	9.59672	5.14391	5.37869	4.2048	17.4081	19.9452	18.1203	13.9246	13.8307	18.0567	0.961856	-1.3749	-0.50696	0.26052	-0.115125	0.0726977	-1.59744	-0.529215	-1.35264	-0.209036	-0.537726	0.777033	-1.01882	-2.08705	-1.44166	-1.38293	-0.81946	-2.22813	-1.57519	-1.81999	-1.8645	-1.42988	-1.38293	-1.28902
	-10	-0.595979	-1.26362	-0.55147	-0.443815	-0.772504	-0.678593	-1.04108	-0.106374	-1.06333	-0.115125	-1.14815	-0.913371	11.1323	7.28222	11.2658	2.32657	4.43957	4.06393	18.5431	19.7672	20.5683	3.17177	3.26568	5.28478	1.49597	-0.351177	0.939601	-0.725548	-0.81946	-0.81946	-0.618234	-0.106374	-0.840782	-0.772504	-0.537726	-0.678593	-0.863037	-1.28588	-0.863037	-1.47684	-1.05424	-1.57075	-1.53068	-0.885292	-1.66421	-1.52379	-1.80553	-0.678593
	-10.522	-1.3749	-1.93127	-0.640489	0.0726977	-0.584681	-1.10119	-1.79774	-1.01882	-1.39715	-0.302948	-1.14815	-1.42988	1.85205	1.07313	2.78675	-0.302948	0.730077	-0.0681692	5.07899	4.30007	4.81194	2.04484	0.58921	1.24659	-0.640489	-1.35264	-0.351177	-0.537726	-0.678593	-0.81946	-0.952056	-0.150883	-1.19686	-0.81946	-1.66466	-1.10119	-1.53068	-2.28734	-1.46392	-1.57075	-1.33597	-1.61771	-2.37636	-1.06333	-2.48764	-0.255992	-1.9464	-1.47684
	-11	-0.128629	-1.24137	0.249703	0.636166	-0.349903	-0.772504	-0.618234	0.360977	-0.751763	-0.209036	-0.209036	-0.209036	2.5642	2.43067	4.1888	1.52832	1.52832	1.15268	6.88163	10.1753	8.57299	1.52832	1.57528	2.65526	-0.0173547	-0.0396095	-0.262157	-0.631637	-0.678593	-0.0212136	-0.907546	-0.328922	-0.729508	-0.396859	0.213565	0.964855	-0.173138	-0.907546	-0.373431	-0.584681	0.119653	-1.05424	-0.618234	-0.840782	-0.751763	-1.33597	-0.81946	-1.38293
	-11.522	-0.0173547	-1.57519	-0.796272	0.58921	-0.396859	-0.255992	-0.707253	0.160684	-0.417941	0.0726977	-0.0681692	0.26052	0.51676	-0.306667	0.116174	0.823988	0.119653	0.9179	0.583525	1.8743	1.11764	0.964855	0.730077	0.542254	0.182938	-0.484705	0.205193	-0.396859	0.213565	-0.584681	-0.863037	-0.0173547	-1.53068	-0.960327	-0.537726	-0.49077	-0.50696	-1.15235	-1.19686	-0.209036	-0.115125	-1.05424	-1.53068	-0.239903	-1.57519	-1.66466	-1.14815	-0.537726
	-12	-1.35264	-1.3749	-1.28588	0.0257421	-0.49077	-0.302948	-1.08558	-0.774018	-0.774018	0.0726977	1.24659	0.777033	1.69626	0.449996	2.03009	0.58921	-0.0212136	-0.115125	6.03595	7.63829	6.77036	0.354432	0.0726977	0.9179	-1.04108	-1.6197	-0.929801	-0.960327	-0.678593	-0.584681	-1.10784	-0.640489	-1.28588	-1.10119	-0.678593	-1.47684	-0.774018	-1.41941	-1.8645	-1.33597	-1.33597	-1.57075	-1.01882	-1.33039	-1.84225	-1.89944	-2.32204	-1.99335
	-12.522	-1.15235	-1.66421	-0.907546	0.58921	0.58921	0.448343	-2.02029	-1.57519	-1.33039	0.448343	0.119653	0.354432	-0.195393	-1.15235	-0.0396095	0.870944	0.542254	0.307476	0.116174	1.07313	1.07313	0.354432	-0.396859	-0.162081	-1.06333	-1.79774	-1.6197	-1.14815	-1.24206	-0.443815	-1.57519	-1.24137	-2.02029	-0.537726	-1.05424	-1.24206	-1.01882	-1.79774	-1.79774	-0.725548	-1.42988	-2.08726	-1.88676	-1.55294	-2.35411	-1.75857	-2.32204	-2.55682

## Sheet: Figure 2B
	WT
	pEC50 values
	β-PEA			Tyramine			T1AM			Ro5256390			Ro5263397			Ulotaront			Ralmitaront
	Mean	SEM	Replicates	Mean	SEM	Replicates	Mean	SEM	Replicates	Mean	SEM	Replicates	Mean	SEM	Replicates	Mean	SEM	Replicates	Mean	SEM	Replicates
	7.15529	0.0603896	3	6.38276	0.045578	3	6.18181	0.0286656	3	8.36836	0.0869462	3	8.99167	0.100445	3	6.84478	0.0603318	3	6.89489	0.0589559	3
	7.03177	0.034765	3	6.38141	0.0297728	3	6.07665	0.0532407	3	8.17703	0.0702452	3	8.67066	0.0703468	3	6.64466	0.0321291	3	7.01919	0.099545	3
Avg	7.094			6.382			6.129			8.273			8.831			6.745			6.957
	Emax values
	β-PEA			Tyramine			T1AM			Ro5256390			Ro5263397			Ulotaront			Ralmitaront
	Mean	SEM	Replicates	Mean	SEM	Replicates	Mean	SEM	Replicates	Mean	SEM	Replicates	Mean	SEM	Replicates	Mean	SEM	Replicates	Mean	SEM	Replicates
	100	2.7515	3	98.7253	2.46691	3	81.6192	1.38168	3	105.026	3.72793	3	87.687	3.58989	3	114.906	3.36431	3	54.4399	1.5403	3
	100	1.62108	3	99.2414	1.62059	3	59.2734	1.95256	3	101.582	2.93474	3	85.7197	2.45783	3	103.161	1.68704	3	25.7884	1.20006	3
Avg	100			98.98			70.45			103.3			86.7			109			40.11
	W246F																						S107C																						R83H
	pEC50 values																						pEC50 values																						pEC50 values
	β-PEA			Tyramine			T1AM			Ro5256390			Ro5263397			Ulotaront			Ralmitaront				β-PEA			Tyramine			T1AM			Ro5256390			Ro5263397			Ulotaront			Ralmitaront				β-PEA			Tyramine
	Mean	SEM	Replicates	Mean	SEM	Replicates	Mean	SEM	Replicates	Mean	SEM	Replicates	Mean	SEM	Replicates	Mean	SEM	Replicates	Mean	SEM	Replicates		Mean	SEM	Replicates	Mean	SEM	Replicates	Mean	SEM	Replicates	Mean	SEM	Replicates	Mean	SEM	Replicates	Mean	SEM	Replicates	Mean	SEM	Replicates		Mean	SEM	Replicates	Mean	SEM
	5.32866	0.0551671	3	4.84232	0.0909054	3	ND		3	6.89109	0.110982	3	5.60514	0.0629783	3	5.12057	0.0767575	3	5.14174	0.148451	3		7.39538	0.0497881	3	8.09616	0.0571714	3	6.39818	0.0679309	3	4.74746	0.0700485	3	7.847	0.0492853	3	5.88821	0.0515641	3	7.58939	0.0560962	3		5.70235	0.0515047	3	5.27297	0.0842245
	5.8775	0.0573666	3	5.13018	0.0756378	3			3	6.90161	0.0653592	3	5.95985	0.0646311	3	5.44058	0.050239	3	5.76156	0.0641678	3		5.9795	0.0706023	3	5.36307	0.0855225	3	5.34075	0.0272434	3	5.80933	0.0568176	3	7.40241	0.054549	3	5.66739	0.0142055	3	6.26846	0.0484068	3		5.66966	0.0857241	3	3.73314	1.85141
	Emax values																						Emax values																						Emax values
	β-PEA			Tyramine			T1AM			Ro5256390			Ro5263397			Ulotaront			Ralmitaront				β-PEA			Tyramine			T1AM			Ro5256390			Ro5263397			Ulotaront			Ralmitaront				β-PEA			Tyramine
	Mean	SEM	Replicates	Mean	SEM	Replicates	Mean	SEM	Replicates	Mean	SEM	Replicates	Mean	SEM	Replicates	Mean	SEM	Replicates	Mean	SEM	Replicates		Mean	SEM	Replicates	Mean	SEM	Replicates	Mean	SEM	Replicates	Mean	SEM	Replicates	Mean	SEM	Replicates	Mean	SEM	Replicates	Mean	SEM	Replicates		Mean	SEM	Replicates	Mean	SEM
	100	5.44608	3	101.8	13.4142	3	39.6094	104.485	3	62.0152	3.30578	3	52.5716	2.67886	3	102.994	9.21268	3	32.8499	5.58613	3		100	2.19138	3	107.638	2.54406	3	79.7491	2.95533	3	69.072	7.49501	3	108.613	2.2582	3	135.941	4.77501	3	41.3499	1.00102	3		100	3.91392	3	85.2948	7.40689
	100	3.93103	3	99.2183	8.67759	3	17.7915	2.70589	3	91.1137	2.85372	3	62.1592	2.63364	3	117.298	5.3482	3	47.4013	2.22889	3		100	4.51826	3	133.074	10.8189	3	64.3505	1.71466	3	124.486	5.03842	3	99.8921	2.39639	3	258.473	2.85263	3	57.0471	1.57567	3		100	6.65037	3	981.594865*	3980.10889*
	ΔpEC50 values (each mutant value - WT average)																						ΔpEC50 values (each mutant value - WT average)																						ΔpEC50 values (each mutant value - WT average)
	β-PEA			Tyramine			T1AM			Ro5256390			Ro5263397			Ulotaront			Ralmitaront				β-PEA			Tyramine			T1AM			Ro5256390			Ro5263397			Ulotaront			Ralmitaront				β-PEA			Tyramine
	Mean	SEM	Replicates	Mean	SEM	Replicates	Mean	SEM	Replicates	Mean	SEM	Replicates	Mean	SEM	Replicates	Mean	SEM	Replicates	Mean	SEM	Replicates		Mean	SEM	Replicates	Mean	SEM	Replicates	Mean	SEM	Replicates	Mean	SEM	Replicates	Mean	SEM	Replicates	Mean	SEM	Replicates	Mean	SEM	Replicates		Mean	SEM	Replicates	Mean	SEM
	-1.76487	0.0551671	3	-1.53976	0.0909054	3	ND		3	-1.38161	0.110982	3	-3.22603	0.0629783	3	-1.62415	0.0767575	3	-1.8153	0.148451	3		0.301854	0.0497881	3	1.71408	0.0571714	3	0.268949	0.0679309	3	-3.52524	0.0700485	3	-0.984162	0.0492853	3	-0.856514	0.0515641	3	0.632354	0.0560962	3		-1.39118	0.0515047	3	-1.10911	0.0842245
	-1.21603	0.0573666	3	-1.2519	0.0756378	3			3	-1.37109	0.0653592	3	-2.87132	0.0646311	3	-1.30414	0.050239	3	-1.19548	0.0641678	3		-1.11403	0.0706023	3	-1.01901	0.0855225	3	-0.788484	0.0272434	3	-2.46337	0.0568176	3	-1.42875	0.054549	3	-1.07733	0.0142055	3	-0.688579	0.0484068	3		-1.42387	0.0857241	3	-2.64894	1.85141
	ΔEmax values (each mutant value - WT average)																						ΔEmax values (each mutant value - WT average)																						ΔEmax values (each mutant value - WT average)
	β-PEA			Tyramine			T1AM			Ro5256390			Ro5263397			Ulotaront			Ralmitaront				β-PEA			Tyramine			T1AM			Ro5256390			Ro5263397			Ulotaront			Ralmitaront				β-PEA			Tyramine
	Mean	SEM	Replicates	Mean	SEM	Replicates	Mean	SEM	Replicates	Mean	SEM	Replicates	Mean	SEM	Replicates	Mean	SEM	Replicates	Mean	SEM	Replicates		Mean	SEM	Replicates	Mean	SEM	Replicates	Mean	SEM	Replicates	Mean	SEM	Replicates	Mean	SEM	Replicates	Mean	SEM	Replicates	Mean	SEM	Replicates		Mean	SEM	Replicates	Mean	SEM
	0	5.44608	3	2.81647	13.4142	3	-30.8369	104.485	3	-41.2891	3.30578	3	-34.1318	2.67886	3	-6.0397	9.21268	3	-7.26426	5.58613	3		0	2.19138	3	8.65428	2.54406	3	9.30274	2.95533	3	-34.2322	7.49501	3	21.9095	2.2582	3	26.9073	4.77501	3	1.2358	1.00102	3		0	3.91392	3	-13.6885	7.40689
	0	3.93103	3	0.23495	8.67759	3	-52.6548	2.70589	3	-12.1905	2.85372	3	-24.5441	2.63364	3	8.26455	5.3482	3	7.28717	2.22889	3		0	4.51826	3	34.0907	10.8189	3	-6.09579	1.71466	3	21.1816	5.03842	3	13.1888	2.39639	3	149.439	2.85263	3	16.933	1.57567	3		0	6.65037	3
																																													*indicates excluded value
[truncated: 16 more columns]

## Sheet: Figure 3B
	WT
	pEC50 values
	β-PEA			Tyramine			T1AM			Ro5256390			Ro5263397			Ulotaront			Ralmitaront
	Mean	SEM	Replicates	Mean	SEM	Replicates	Mean	SEM	Replicates	Mean	SEM	Replicates	Mean	SEM	Replicates	Mean	SEM	Replicates	Mean	SEM	Replicates
	7.15529	0.0603896	3	6.38276	0.045578	3	6.18181	0.0286656	3	8.36836	0.0869462	3	8.99167	0.100445	3	6.84478	0.0603318	3	6.89489	0.0589559	3
	7.03177	0.034765	3	6.38141	0.0297728	3	6.07665	0.0532407	3	8.17703	0.0702452	3	8.67066	0.0703468	3	6.64466	0.0321291	3	7.01919	0.099545	3
Avg	7.094			6.382			6.129			8.273			8.831			6.745			6.957
	Emax values
	β-PEA			Tyramine			T1AM			Ro5256390			Ro5263397			Ulotaront			Ralmitaront
	Mean	SEM	Replicates	Mean	SEM	Replicates	Mean	SEM	Replicates	Mean	SEM	Replicates	Mean	SEM	Replicates	Mean	SEM	Replicates	Mean	SEM	Replicates
	100	2.7515	3	98.7253	2.46691	3	81.6192	1.38168	3	105.026	3.72793	3	87.687	3.58989	3	114.906	3.36431	3	54.4399	1.5403	3
	100	1.62108	3	99.2414	1.62059	3	59.2734	1.95256	3	101.582	2.93474	3	85.7197	2.45783	3	103.161	1.68704	3	25.7884	1.20006	3
Avg	100			98.98			70.45			103.3			86.7			109			40.11
	I290Y																						T149A
	pEC50 values																						pEC50 values
	β-PEA			Tyramine			T1AM			Ro5256390			Ro5263397			Ulotaront			Ralmitaront				β-PEA			Tyramine			T1AM			Ro5256390			Ro5263397			Ulotaront			Ralmitaront
	Mean	SEM	Replicates	Mean	SEM	Replicates	Mean	SEM	Replicates	Mean	SEM	Replicates	Mean	SEM	Replicates	Mean	SEM	Replicates	Mean	SEM	Replicates		Mean	SEM	Replicates	Mean	SEM	Replicates	Mean	SEM	Replicates	Mean	SEM	Replicates	Mean	SEM	Replicates	Mean	SEM	Replicates	Mean	SEM	Replicates
	6.46098	0.0722615	3	5.67409	0.0775866	3	6.08846	0.0750893	3	8.75244	0.102553	3	9.59246	0.193658	3	7.76428	0.113296	3	7.85062	0.176153	3		7.39538	0.0497881	3	8.09616	0.0571714	3	6.39818	0.0679309	3	7.45886	0.0608071	3	7.24849	0.0632233	3	5.88821	0.0515641	3	7.58939	0.0560962	3
	6.53111	0.069516	3	5.99743	0.0521494	3	6.26755	0.083054	3	8.56303	0.0417331	3	9.5146	0.102301	3	7.56842	0.0884939	3	7.32537	0.15359	3		7.19642	0.0589942	3	7.5716	0.0781877	3	6.62855	0.0342984	3	7.5579	0.0761482	3	7.30073	0.0838509	3	5.98714	0.0349618	3	7.15838	0.0471439	3
	6.29662	0.0601934	3	5.44992	0.0659715	3	5.79784	0.0718173	3	7.94802	0.0771492	3	8.3749	0.231615	3	7.22239	0.119581	3	6.90209	0.16814	3		7.09418	0.0743937	3	7.8436	0.0645021	3	6.1942	0.060714	3	7.847	0.0492853	3	7.40241	0.054549	3	5.6933	0.0431762	3	7.24571	0.0620911	3
	Emax values																						Emax values
	β-PEA			Tyramine			T1AM			Ro5256390			Ro5263397			Ulotaront			Ralmitaront				β-PEA			Tyramine			T1AM			Ro5256390			Ro5263397			Ulotaront			Ralmitaront
	Mean	SEM	Replicates	Mean	SEM	Replicates	Mean	SEM	Replicates	Mean	SEM	Replicates	Mean	SEM	Replicates	Mean	SEM	Replicates	Mean	SEM	Replicates		Mean	SEM	Replicates	Mean	SEM	Replicates	Mean	SEM	Replicates	Mean	SEM	Replicates	Mean	SEM	Replicates	Mean	SEM	Replicates	Mean	SEM	Replicates
	100	3.86664	3	103.315	6.20105	3	77.2061	3.56732	3	89.4977	3.74118	3	59.7265	4.84495	3	108.145	5.20608	3	14.0517	1.04387	3		100	2.19138	3	107.638	2.54406	3	79.7491	2.95533	3	128.602	3.41789	3	143.384	4.06833	3	135.941	4.77501	3	41.3499	1.00102	3
	100	3.64582	3	92.7474	3.11024	3	62.2509	2.95108	3	95.7835	1.62918	3	69.2263	2.94745	3	112.771	4.31505	3	22.6718	1.54593	3		100	2.66932	3	114.006	3.85313	3	146.858	2.5743	3	110.169	3.63098	3	86.8999	3.24567	3	257.537	5.82024	3	73.0935	1.5692	3
	100	3.39908	3	100.92	6.0014	3	67.3555	3.46908	3	67.042	2.16317	3	55.7889	5.27446	3	88.781	4.78371	3	15.9842	1.28777	3		100	3.43587	3	104.682	2.84928	3	73.3036	2.61478	3	108.613	2.2582	3	99.8921	2.39639	3	145.745	4.80918	3	32.2156	0.898084	3
	ΔpEC50 values (each mutant value - WT average)																						ΔpEC50 values (each mutant value - WT average)
	β-PEA			Tyramine			T1AM			Ro5256390			Ro5263397			Ulotaront			Ralmitaront				β-PEA			Tyramine			T1AM			Ro5256390			Ro5263397			Ulotaront			Ralmitaront
	Mean	SEM	Replicates	Mean	SEM	Replicates	Mean	SEM	Replicates	Mean	SEM	Replicates	Mean	SEM	Replicates	Mean	SEM	Replicates	Mean	SEM	Replicates		Mean	SEM	Replicates	Mean	SEM	Replicates	Mean	SEM	Replicates	Mean	SEM	Replicates	Mean	SEM	Replicates	Mean	SEM	Replicates	Mean	SEM	Replicates
	-0.632553	0.0722615	3	-0.707992	0.0775866	3	-0.0407693	0.0750893	3	0.479738	0.102553	3	0.761299	0.193658	3	1.01956	0.113296	3	0.893584	0.176153	3		0.301854	0.0497881	3	1.71408	0.0571714	3	0.268949	0.0679309	3	-0.813833	0.0608071	3	-1.58267	0.0632233	3	-0.856514	0.0515641	3	0.632354	0.0560962	3
	-0.562414	0.069516	3	-0.384648	0.0521494	3	0.138312	0.083054	3	0.290327	0.0417331	3	0.68344	0.102301	3	0.823695	0.0884939	3	0.368329	0.15359	3		0.102888	0.0589942	3	1.18952	0.0781877	3	0.499316	0.0342984	3	-0.714798	0.0761482	3	-1.53043	0.0838509	3	-0.757581	0.0349618	3	0.201338	0.0471439	3
	-0.796911	0.0601934	3	-0.932156	0.0659715	3	-0.331398	0.0718173	3	-0.324676	0.0771492	3	-0.456261	0.231615	3	0.477666	0.119581	3	-0.0549456	0.16814	3		0.000651205	0.0743937	3	1.46152	0.0645021	3	0.0649634	0.060714	3	-0.425695	0.0492853	3	-1.42875	0.054549	3	-1.05142	0.0431762	3	0.28867	0.0620911	3
	ΔEmax values (each mutant value - WT average)																						ΔEmax values (each mutant value - WT average)
	β-PEA			Tyramine			T1AM			Ro5256390			Ro5263397			Ulotaront			Ralmitaront				β-PEA			Tyramine			T1AM			Ro5256390			Ro5263397			Ulotaront			Ralmitaront
	0	3.86664	3	4.33148	6.20105	3	6.75979	3.56732	3	-13.8066	3.74118	3	-113.68	4.84495	3	-0.888589	5.20608	3	-26.0624	1.04387	3		0	2.19138	3	8.65428	2.54406	3	9.30274	2.95533	3	25.2983	3.41789	3	56.6805	4.06833	3	26.9073	4.77501	3	-58.6501	1.00102	3
	0	3.64582	3	-6.23596	3.11024	3	-8.19544	2.95108	3	-7.5207	1.62918	3	-104.18	2.94745	3	3.73714	4.31505	3	-17.4424	1.54593	3		0	2.66932	3	15.0224	3.85313	3	76.4118	2.5743	3	6.86486	3.63098	3	0.196554	3.24567	3	148.503	5.82024	3	-26.9065	1.5692	3
	0	3.39908	3	1.93657	6.0014	3	-3.09082	3.46908	3	-36.2622	2.16317	3	-117.618	5.27446	3	-20.2524	4.78371	3	-24.13	1.28777	3		0	3.43587	3	5.69824	2.84928	3	2.85733	2.61478	3	5.3086	2.2582	3	13.1888	2.39639	3	36.712	4.80918	3	-67.7844	0.898084	3
	I290N																						V184P
	pEC50 values																						pEC50 values
	β-PEA			Tyramine			T1AM			Ro5256390			Ro5263397			Ulotaront			Ralmitaront				β-PEA			Tyramine			T1AM			Ro5256390			Ro5263397			Ulotaront			Ralmitaront
	Mean	SEM	Replicates	Mean	SEM	Replicates	Mean	SEM	Replicates	Mean	SEM	Replicates	Mean	SEM	Replicates	Mean	SEM	Replicates	Mean	SEM	Replicates		Mean	SEM	Replicates	Mean	SEM	Replicates	Mean	SEM	Replicates	Mean	SEM	Replicates	Mean	SEM	Replicates	Mean	SEM	Replicates	Mean	SEM	Replicates
	7.2459	0.0601319	3	6.30643	0.0354495	3	6.79061	0.0653616	3	8.13269	0.0746774	3	8.29617	0.0742314	3	8.74936	0.0951164	3	6.81537	0.0672109	3		6.34569	0.0324008	3	5.66114	0.0505329	3	6.20023	0.0481672	3	8.4065	0.0824395	3	8.39311	0.0622706	3	6.69493	0.0516887	3	6.52595	0.0528011	3
	7.27742	0.0508845	3	6.31013	0.0310439	3	6.92145	0.0662747	3	8.28044	0.0432698	3	8.37213	0.0701853	3	8.95713	0.0524922	3	7.2319	0.0588628	3		6.64086	0.0414431	3	5.99238	0.0606746	3	6.33632	0.0596178	3	8.555	0.113101	3	9.05033	0.119969	3	6.99329	0.0583609	3	6.60188	0.0595208	3
	Emax values																						Emax values
	β-PEA			Tyramine			T1AM			Ro5256390			Ro5263397			Ulotaront			Ralmitaront				β-PEA			Tyramine			T1AM			Ro5256390			Ro5263397			Ulotaront			Ralmitaront
	Mean	SEM	Replicates	Mean	SEM	Replicates	Mean	SEM	Replicates	Mean	SEM	Replicates	Mean	SEM	Replicates	Mean	SEM	Replicates	Mean	SEM	Replicates		Mean	SEM	Replicates	Mean	SEM	Replicates	Mean	SEM	Replicates	Mean	SEM	Replicates	Mean	SEM	Replicates	Mean	SEM	Replicates	Mean	SEM	Replicates
	100	2.69969	3	99.6055	1.98688	3	82.4992	2.64951	3	101.257	3.11835	3	85.3822	2.59255	3	104.649	4.05734	3	48.9795	1.6083	3		100	1.79838	3	110.875	4.37038	3	49.3182	1.39221	3	81.4664	2.73994	3	63.3156	1.60884	3	114.525	2.97567	3	48.5937	1.34758	3
	100	2.27395	3	99.2249	1.73101	3	71.4451	2.25927	3	96.7119	1.71269	3	81.9937	2.34916	3	95.285	2.03853	3	38.2871	1.01399	3		100	2.11145	3	99.5188	3.89282	3	91.2084	3.02782	3	78.2024	3.60485	3	71.6719	3.50547	3	109.561	3.00491	3	48.8655	1.49673	3
	ΔpEC50 values (each mutant value - WT average)																						ΔpEC50 values (each mutant value - WT average)
	β-PEA			Tyramine			T1AM			Ro5256390			Ro5263397			Ulotaront			Ralmitaront				β-PEA			Tyramine			T1AM			Ro5256390			Ro5263397			Ulotaront			Ralmitaront
	Mean	SEM	Replicates	Mean	SEM	Replicates	Mean	SEM	Replicates	Mean	SEM	Replicates	Mean	SEM	Replicates	Mean	SEM	Replicates	Mean	SEM	Replicates		Mean	SEM	Replicates	Mean	SEM	Replicates	Mean	SEM	Replicates	Mean	SEM	Replicates	Mean	SEM	Replicates	Mean	SEM	Replicates	Mean	SEM	Replicates
	0.152371	0.0601319	3	-0.0756546	0.0354495	3	0.661371	0.0653616	3	-0.140006	0.0746774	3	-0.534996	0.0742314	3	2.00464	0.0951164	3	-0.14167	0.0672109	3		-0.747841	0.0324008	3	-0.72094	0.0505329	3	0.0709965	0.0481672	3	0.133804	0.0824395	3	-0.438055	0.0622706	3	-0.0497944	0.0516887	3	-0.43109	0.0528011	3
	0.183893	0.0508845	3	-0.0719467	0.0310439	3	0.792212	0.0662747	3	0.00774042	0.0432698	3	-0.459032	0.0701853	3	2.21241	0.0524922	3	0.274857	0.0588628	3		-0.452667	0.0414431	3	-0.389705	0.0606746	3	0.207088	0.0596178	3	0.282303	0.113101	3	0.219166	0.119969	3	0.248565	0.0583609	3	-0.355159	0.0595208	3
	ΔEmax values (each mutant value - WT average)																						ΔEmax values (each mutant value - WT average)
	β-PEA			Tyramine			T1AM			Ro5256390			Ro5263397			Ulotaront			Ralmitaront				β-PEA			Tyramine			T1AM			Ro5256390			Ro5263397			Ulotaront			Ralmitaront
	Mean	SEM	Replicates	Mean	SEM	Replicates	Mean	SEM	Replicates	Mean	SEM	Replicates	Mean	SEM	Replicates	Mean	SEM	Replicates	Mean	SEM	Replicates		Mean	SEM	Replicates	Mean	SEM	Replicates	Mean	SEM	Replicates	Mean	SEM	Replicates	Mean	SEM	Replicates	Mean	SEM	Replicates	Mean	SEM	Replicates
	0	2.69969	3	0.622094	1.98688	3	12.0529	2.64951	3	-2.04745	3.11835	3	-1.32108	2.59255	3	-4.38415	4.05734	3	8.86534	1.6083	3		0	1.79838	3	11.8914	4.37038	3	-21.1281	1.39221	3	-21.8379	2.73994	3	-23.3877	1.60884	3	5.4918	2.97567	3	8.47952	1.34758	3
	0	2.27395	3	0.241586	1.73101	3	0.998785	2.25927	3	-6.59231	1.71269	3	-4.70965	2.34916	3	-13.7484	2.03853	3	-1.82705	1.01399	3		0	2.11145	3	0.535413	3.89282	3	20.7621	3.02782	3	-25.1019	3.60485	3	-15.0314	3.50547	3	0.527739	3.00491	3	8.75138	1.49673	3

## Sheet: Figure  5B
	WT
	pEC50 values
	β-PEA			Tyramine			T1AM			Ro5256390			Ro5263397			Ulotaront			Ralmitaront
	Mean	SEM	Replicates	Mean	SEM	Replicates	Mean	SEM	Replicates	Mean	SEM	Replicates	Mean	SEM	Replicates	Mean	SEM	Replicates	Mean	SEM	Replicates
	7.15529	0.0603896	3	6.38276	0.045578	3	6.18181	0.0286656	3	8.36836	0.0869462	3	8.99167	0.100445	3	6.84478	0.0603318	3	6.89489	0.0589559	3
	7.03177	0.034765	3	6.38141	0.0297728	3	6.07665	0.0532407	3	8.17703	0.0702452	3	8.67066	0.0703468	3	6.64466	0.0321291	3	7.01919	0.099545	3
Avg	7.094			6.382			6.129			8.273			8.831			6.745			6.957
	Emax values
	β-PEA			Tyramine			T1AM			Ro5256390			Ro5263397			Ulotaront			Ralmitaront
	Mean	SEM	Replicates	Mean	SEM	Replicates	Mean	SEM	Replicates	Mean	SEM	Replicates	Mean	SEM	Replicates	Mean	SEM	Replicates	Mean	SEM	Replicates
	100	2.7515	3	98.7253	2.46691	3	81.6192	1.38168	3	105.026	3.72793	3	87.687	3.58989	3	114.906	3.36431	3	54.4399	1.5403	3
	100	1.62108	3	99.2414	1.62059	3	59.2734	1.95256	3	101.582	2.93474	3	85.7197	2.45783	3	103.161	1.68704	3	25.7884	1.20006	3
Avg	100			98.98			70.45			103.3			86.7			109			40.11
	T271A																						T271N																						F195T
	pEC50 values																						pEC50 values																						pEC50 values
	β-PEA			Tyramine			T1AM			Ro5256390			Ro5263397			Ulotaront			Ralmitaront				β-PEA			Tyramine			T1AM			Ro5256390			Ro5263397			Ulotaront			Ralmitaront				β-PEA			Tyramine
	Mean	SEM	Replicates	Mean	SEM	Replicates	Mean	SEM	Replicates	Mean	SEM	Replicates	Mean	SEM	Replicates	Mean	SEM	Replicates	Mean	SEM	Replicates		Mean	SEM	Replicates	Mean	SEM	Replicates	Mean	SEM	Replicates	Mean	SEM	Replicates	Mean	SEM	Replicates	Mean	SEM	Replicates	Mean	SEM	Replicates		Mean	SEM	Replicates	Mean	SEM
	6.07866	0.0324905	3	5.1173	0.05707	3	5.49457	0.0302024	3	8.06223	0.0462494	3	8.26049	0.0517237	3	5.6717	0.0341968	3	6.9432	0.0501217	3		6.64283	0.0735135	3	6.25704	0.0363225	3	6.31505	0.0229387	3	8.02026	0.0650603	3	8.32021	0.0712271	3	5.99546	0.0310033	3	7.00431	0.0272895	3		7.7022	0.0595766	3	7.99275	0.106478
	6.22975	0.0353686	3	5.51179	0.0282129	3	5.41335	0.0389201	3	7.60597	0.0570972	3	8.34129	0.081841	3	5.73047	0.032252	3	6.70146	0.0392699	3		6.21061	0.0477825	3	5.87106	0.0438289	3	6.18825	0.043376	3	7.77976	0.0672549	3	8.28181	0.0768832	3	5.70712	0.0345572	3	6.84557	0.0576745	3		7.55413	0.0327191	3	7.60842	0.0505953
	Emax values																						Emax values																						Emax values
	β-PEA			Tyramine			T1AM			Ro5256390			Ro5263397			Ulotaront			Ralmitaront				β-PEA			Tyramine			T1AM			Ro5256390			Ro5263397			Ulotaront			Ralmitaront				β-PEA			Tyramine
	Mean	SEM	Replicates	Mean	SEM	Replicates	Mean	SEM	Replicates	Mean	SEM	Replicates	Mean	SEM	Replicates	Mean	SEM	Replicates	Mean	SEM	Replicates		Mean	SEM	Replicates	Mean	SEM	Replicates	Mean	SEM	Replicates	Mean	SEM	Replicates	Mean	SEM	Replicates	Mean	SEM	Replicates	Mean	SEM	Replicates		Mean	SEM	Replicates	Mean	SEM
	100	2.0084	3	138.16	9.21294	3	41.9229	1.10532	3	92.0696	1.76472	3	76.005	1.61022	3	117.852	3.12248	3	65.1643	1.55114	3		100	3.74351	3	106.485	2.21649	3	147.043	1.89216	3	121.264	3.28019	3	116.619	3.39514	3	153.36	3.06052	3	121.192	1.55074	3		100	2.54524	3	119.677	5.30982
	100	2.04841	3	109.079	2.65404	3	94.6558	3.41114	3	98.9093	2.43349	3	87.3949	2.92178	3	130.301	3.13834	3	56.995	1.12329	3		100	2.78858	3	98.6225	2.97263	3	92.5588	2.36459	3	99.7038	2.84537	3	99.549	3.13228	3	114.029	2.98556	3	53.6921	1.50254	3		100	1.41664	3	98.2455	2.14143
	ΔpEC50 values (each mutant value - WT average)																						ΔpEC50 values (each mutant value - WT average)																						ΔpEC50 values (each mutant value - WT average)
	β-PEA			Tyramine			T1AM			Ro5256390			Ro5263397			Ulotaront			Ralmitaront				β-PEA			Tyramine			T1AM			Ro5256390			Ro5263397			Ulotaront			Ralmitaront				β-PEA			Tyramine
	Mean	SEM	Replicates	Mean	SEM	Replicates	Mean	SEM	Replicates	Mean	SEM	Replicates	Mean	SEM	Replicates	Mean	SEM	Replicates	Mean	SEM	Replicates		Mean	SEM	Replicates	Mean	SEM	Replicates	Mean	SEM	Replicates	Mean	SEM	Replicates	Mean	SEM	Replicates	Mean	SEM	Replicates	Mean	SEM	Replicates		Mean	SEM	Replicates	Mean	SEM
	-1.01487	0.0324905	3	-1.26478	0.05707	3	-0.634665	0.0302024	3	-0.210468	0.0462494	3	-0.570673	0.0517237	3	-1.07302	0.0341968	3	-0.0138364	0.0501217	3		-0.4507	0.0735135	3	-0.125041	0.0363225	3	0.185815	0.0229387	3	-0.25244	0.0650603	3	-0.510951	0.0712271	3	-0.749265	0.0310033	3	0.0472716	0.0272895	3		0.608675	0.0595766	3	1.61067	0.106478
	-0.863782	0.0353686	3	-0.870296	0.0282129	3	-0.715888	0.0389201	3	-0.666725	0.0570972	3	-0.489871	0.081841	3	-1.01425	0.032252	3	-0.255583	0.0392699	3		-0.882922	0.0477825	3	-0.511023	0.0438289	3	0.0590156	0.043376	3	-0.492941	0.0672549	3	-0.549359	0.0768832	3	-1.0376	0.0345572	3	-0.111468	0.0576745	3		0.460599	0.0327191	3	1.22634	0.0505953
	ΔEmax values (each mutant value - WT average)																						ΔEmax values (each mutant value - WT average)																						ΔEmax values (each mutant value - WT average)
	β-PEA			Tyramine			T1AM			Ro5256390			Ro5263397			Ulotaront			Ralmitaront				β-PEA			Tyramine			T1AM			Ro5256390			Ro5263397			Ulotaront			Ralmitaront				β-PEA			Tyramine
	Mean	SEM	Replicates	Mean	SEM	Replicates	Mean	SEM	Replicates	Mean	SEM	Replicates	Mean	SEM	Replicates	Mean	SEM	Replicates	Mean	SEM	Replicates		Mean	SEM	Replicates	Mean	SEM	Replicates	Mean	SEM	Replicates	Mean	SEM	Replicates	Mean	SEM	Replicates	Mean	SEM	Replicates	Mean	SEM	Replicates		Mean	SEM	Replicates	Mean	SEM
	0	2.0084	3	39.1766	9.21294	3	-28.5234	1.10532	3	-11.2346	1.76472	3	-10.6983	1.61022	3	8.81885	3.12248	3	25.0501	1.55114	3		0	3.74351	3	7.50147	2.21649	3	76.5966	1.89216	3	17.9594	3.28019	3	29.9159	3.39514	3	44.3262	3.06052	3	81.078	1.55074	3		0	2.54524	3	20.6935	5.30982
	0	2.04841	3	10.0952	2.65404	3	24.2095	3.41114	3	-4.39497	2.43349	3	0.691551	2.92178	3	21.2681	3.13834	3	16.8809	1.12329	3		0	2.78858	3	-0.360816	2.97263	3	22.1125	2.36459	3	-3.60045	2.84537	3	12.8457	3.13228	3	4.99564	2.98556	3	13.5779	1.50254	3		0	1.41664	3	-0.73789	2.14143
[truncated: 16 more columns]

## Sheet: Figure 6A
		Dose-response curves for asenapine vs endogenous trace amines (N=2)
		log[Compound], M	β-PEA						Tyramine						Asenapine						T1AM
		-5	114.55	104.58	118.623	102.53	95.7683	107.085	85.1295	110.033	96.1011	87.8798	96.6135	100.84	79.6771	96.2124	92.251	83.6538	87.8328	80.7895	80.3892	70.8419	77.0287	53.9778	58.2977	47.0284
		-5.522	96.3904	87.8446	97.5922	98.0692	90.9789	92.0588	78.2527	93.1412	82.5257	78.3008	89.6171	91.9649	74.87	93.5418	84.1725	79.0052	76.9861	71.9618	67.6372	58.4905	72.8448	53.4613	47.5449	34.1625
		-6	88.2006	75.1148	94.0536	103.14	88.8658	89.805	59.67	72.4888	65.1224	74.2157	61.4437	71.9149	68.5274	68.3939	69.9517	72.9948	71.8209	62.9463	47.6524	43.0457	45.9165	36.4633	32.8477	25.2879
		-6.522	73.7573	64.299	91.1383	74.7791	68.7219	73.7461	34.5221	51.4135	39.5962	42.6615	39.1398	48.3901	47.5189	49.5663	40.1525	38.2946	48.7657	45.4788	27.5341	25.2641	26.1988	18.1976	14.2064	10.9195
		-7	70.4636	45.5827	61.4726	66.5619	44.258	53.6961	17.6752	31.7847	17.7865	13.8777	16.742	21.1088	27.8234	34.8114	20.9244	18.9489	23.9262	21.7193	12.6456	9.64122	11.7554	4.34566	3.12482	2.79613
		-7.522	36.1467	21.3027	35.9464	26.7905	17.9158	22.3766	2.94253	7.12643	3.98851	4.58044	3.45351	4.25175	9.08486	11.3326	6.21399	4.29871	6.27084	7.5856	2.60871	0.271958	1.89656	0.166609	-0.0212136	-0.866415
		-8	22.727	16.7405	21.3472	13.3611	11.9525	11.6238	3.58792	4.54488	4.12204	2.79613	3.50046	3.31264	5.41281	6.14722	6.2585	3.87611	4.86217	2.13875	1.34019	0.405486	0.961856	0.213565	-0.0681692	-0.960327
		-8.522	4.50037	4.52262	5.96918	4.39262	2.51439	2.6083	-0.55147	0.650289	0.472251	0.307476	0.683121	1.29354	0.672544	1.27342	1.22891	1.05877	0.777033	-0.209036	-0.907546	-0.618234	-0.573724	-1.00728	0.119653	-2.04031
		-9	1.98558	1.31793	1.8743	1.71615	1.01181	1.10572	-1.50843	-0.929801	-0.774018	-0.678593	0.26052	0.0257421	-0.239903	0.583525	-0.929801	-0.443815	-0.0681692	0.0726977	-0.952056	-0.863037	-1.41941	-0.866415	-0.81946	-1.61771
		-9.522	-1.06333	-1.33039	-0.440196	-0.0681692	0.166609	-0.49077	-2.02029	-0.796272	-1.24137	-0.584681	-0.960327	-0.349903	-1.59744	-0.529215	-1.35264	-0.209036	-0.537726	0.777033	-1.01882	-2.08705	-1.44166	-1.38293	-0.81946	-2.22813
		-10	-0.595979	-1.26362	-0.55147	-0.443815	-0.772504	-0.678593	-1.04108	-0.106374	-1.06333	-0.115125	-1.14815	-0.913371	-0.618234	-0.106374	-0.840782	-0.772504	-0.537726	-0.678593	-0.863037	-1.28588	-0.863037	-1.47684	-1.05424	-1.57075
		-10.522	-1.3749	-1.93127	-0.640489	0.0726977	-0.584681	-1.10119	-1.79774	-1.01882	-1.39715	-0.302948	-1.14815	-1.42988	-0.952056	-0.150883	-1.19686	-0.81946	-1.66466	-1.10119	-1.53068	-2.28734	-1.46392	-1.57075	-1.33597	-1.61771
		-11	-0.128629	-1.24137	0.249703	0.636166	-0.349903	-0.772504	-0.618234	0.360977	-0.751763	-0.209036	-0.209036	-0.209036	-0.907546	-0.328922	-0.729508	-0.396859	0.213565	0.964855	-0.173138	-0.907546	-0.373431	-0.584681	0.119653	-1.05424
		-11.522	-0.0173547	-1.57519	-0.796272	0.58921	-0.396859	-0.255992	-0.707253	0.160684	-0.417941	0.0726977	-0.0681692	0.26052	-0.863037	-0.0173547	-1.53068	-0.960327	-0.537726	-0.49077	-0.50696	-1.15235	-1.19686	-0.209036	-0.115125	-1.05424
		-12	-1.35264	-1.3749	-1.28588	0.0257421	-0.49077	-0.302948	-1.08558	-0.774018	-0.774018	0.0726977	1.24659	0.777033	-1.10784	-0.640489	-1.28588	-1.10119	-0.678593	-1.47684	-0.774018	-1.41941	-1.8645	-1.33597	-1.33597	-1.57075
		-12.522	-1.15235	-1.66421	-0.907546	0.58921	0.58921	0.448343	-2.02029	-1.57519	-1.33039	0.448343	0.119653	0.354432	-1.57519	-1.24137	-2.02029	-0.537726	-1.05424	-1.24206	-1.01882	-1.79774	-1.79774	-0.725548	-1.42988	-2.08726
		Quadruplicate values of Luminescence for Screening Data
		DMSO	B-PEA	2-Br LSD	5-nonyloxytryptamine	Amphetamine Hydrochloride	Alprenolol	Altanserin hydrochloride hydra	Amiloride	Amisulpride	Aripiprazole	Asenapine maleate	AS19	ASP-iodide	BRL 54443	Cabergoline	Chlorpromazine	Cimetidine	Cisplatin	Citalopram hydrobromide	Desipramine	Dihydroergocristine mesylate	Dihydroergotamine mesylate	Donitriptan hydrochloride	DR4485 hydrochloride	Dycenium-22	EMD281014	EMD386088	Entacapone	Epigallocatechin	Evafirenz	Fananserin	FFN206	FFN246	Fluoxetine	Gaboxadol HCl	GBR12909	Haloperidol	Histamine	Ipsapirone	Ketamine	Ketanserin	L694 247	Lasmitidan	LE300	Lisuride	Lobeline sulfate	Loxapine succinate salt	LP12
		6.6	160.4	10.4	10.6	170	10.1	9.1	9.5	8	3.9	139.1	9.8	6.9	10	7.4	7.7	8.3	5.8	6.1	6	5.9	25.4	9.4	5.6	1.7	4.2	14.2	5.5	5.2	3.7	4.9	12.7	62	8.5	7	4.8	7.4	13.5	6.8	4.7	6.8	6.5	5.8	5.7	16.9	7.2	5.2	5.4
		6.3	164.2	10.1	10.3	138	8.4	6	8.8	6.7	3.4	129.2	9.9	6.2	7.1	6.2	2.9	6.6	6.4	6.2	6.2	6.4	24.7	7.6	5.7	1.5	3.9	14.9	5.2	5.7	4.1	5	12.5	68	7.5	8.2	5.2	8.8	15.3	5.5	6.1	5.5	8.1	6.4	3.6	13.7	5	3.9	4.7
		9.1	180.4	9.5	13.3	168	7.8	8.8	7	8.1	5.3	126.2	8	4.9	8.1	7	3.7	8.6	6.9	7.2	5.6	5.1	32.7	8.3	6.4	1.2	4.4	14.6	6.2	5.9	4.4	4.3	12.8	72.3	8.1	5.3	6.6	6.8	16.1	5.5	5.5	5.4	7.2	6.2	5.5	18.8	5.7	5.6	7.1
		6.9	167	7.6	10.2	120	6.7	5.9	8.1	7	4.7	110.4	6.8	4.4	6.4	5.7	2.5	5.4	6.2	6.9	6.1	5.2	26.9	7.4	4.9	1.2	4.2	13.7	5.6	6.3	4.6	5.2	12.5	68	6.5	6.3	6.2	6.9	15.1	5.4	5.6	3.9	6.5	4.1	5	14.5	5.4	5.2	5
		LuAE58054	LY266097 hydrochloride	LY334379	LY393358	MDL 100907	MDMA	MehtoxyNBOME	Methiothepin	Methylergotamine maleate	Modafanil	NAD 299	Naltrexone hydrochloride	NAN190	NBMPR	Nemonapride	oxyNBOME	Pargyline hydrochloride	Pimethixine	pimozide	Prazosin hydrochloride	Quercetin	Quinine sulfate	Raclopride	Rauwolscine hydrochloride	Reserpine	Risperidone	Ritanserin	Ro4368554	RS 127445	RS 39064	RS 67506 hydrochloride	SB204070	SB206553	SB269970	SB399885	SB742457	Serotonin Hydrochloride	Sertindole	SGS 518 oxalate	Spiperone	Sumatriptan	Tetrabenazine	Thapsigargin	Venlafaxine	Yohimbe	Ziprasidone	zotepine	DMSO
		7.5	5.6	5.6	5.5	5.4	14.8	5.5	2.6	42.5	6.8	6.3	7.8	6.8	6.9	5.7	12.8	8.3	3.8	4.4	6.6	31.9	7.1	4.1	6.9	10.3	6.7	5.6	5.1	10.7	6	5.6	5.4	5.8	7.2	6.4	9	25.4	7.6	6.7	6.2	6.2	6.8	6.1	6.7	5.3	5.8	5.4	6.3
		10.3	6.8	6.6	6.4	6.7	14.5	5.1	3.3	31.9	5.8	5.6	5.6	8.1	7.3	7.5	17.4	10.1	3.7	4.4	6.4	24.7	8	6.9	7.7	8.2	6	5.8	6	5.8	6.3	9	6	5.8	7	5.8	8.4	29.3	9	6.8	8.3	7.3	8.5	7.3	7	7.1	5.8	6.9	6.9
		7.4	5.3	5.2	5.7	5.2	10.7	4.7	3	34.9	5.7	4.8	5.9	6.1	6.6	7.3	13.7	8.8	3.7	4.3	6.7	28.4	6.1	6.4	6.8	7.3	6.8	6.1	4.2	6.4	8	4.8	6.4	7.8	6.5	6.1	8.8	24.3	6.3	8	7.1	7.3	6.4	5.8	6	5.5	4.8	6.1	8.9
		7.7	5.9	6.1	9.8	5.8	13.5	5.8	3.4	38.8	8.1	5.9	6.7	6.2	6.6	6.6	13.5	8.5	3.7	5	7.2	23.7	7.2	5	6.9	7.1	7	6.3	4.8	7	6.5	5.5	6.4	6.3	6.5	6.2	9.7	27	7.6	6.7	6.7	7.3	8.8	7.7	6.5	8.1	5.4	5.8	8.2

## Sheet: Figure 6B 
	WT																	Normalized Luminescence Counts for Concentration Response Curves
	pEC50 values
	Asenapine																	log[Agonist], M	I120Y - β-PEA									I120Y - Asenapine									I120N - β-PEA						I120N - Asenapine						T271A - β-PEA
	Mean	SEM	Replicates															-5	106.77	91.3809	125.546	108.456	111.021	107.357	101.946	94.0497	113.225	51.9836	69.5277	56.2927	52.0245	53.4903	50.5588	50.0587	38.7789	46.6748	123.698	115.527	100.651	114.899	76.7819	108.895	77.1338	67.6533	76.7147	75.7517	91.3111	66.0182	87.6432
	7.5705	0.0372921	3															-5.522	77.8381	72.2978	82.1471	73.6443	85.0039	85.3703	81.642	86.1539	57.9545	43.0576	57.8316	28.2836	50.5588	48.3602	46.1615	24.1153	25.2433	25.2433	93.7376	87.6094	82.1097	108.043	90.423	108.043	56.9158	52.9351	60.6347	61.4711	65.5564	64.8459	86.6134
	6.55481	0.0255108	3															-6	87.3796	52.2914	77.8381	75.4765	68.8807	65.9492	71.4902	68.1063	59.0825	30.746	51.368	35.9784	51.2917	36.6342	42.4972	25.2433	28.6272	24.1153	93.0043	88.0808	89.1807	96.391	76.0714	100.441	43.088	48.7449	50.9447	34.8283	43.4251	31.9864	61.7616
Avg	7.063																	-6.522	54.4459	35.6706	50.4446	60.0862	56.7882	48.7266	47.8027	37.651	37.651	22.7434	30.1304	25.5135	37.0006	27.8397	29.6719	21.8593	15.0915	15.0915	93.0567	86.5618	80.2764	89.3573	70.7428	81.7907	19.1513	21.194	17.8942	14.8285	18.4164	10.9919	34.9531
	Emax values																	-7	31.0537	19.6655	31.3615	25.6411	22.3431	26.3739	25.2433	15.0915	12.8355	15.0486	28.2836	14.433	14.2815	11.35	10.6171	4.9397	9.4516	7.19565	73.1007	61.4203	57.5968	79.3751	49.997	70.8849	11.085	11.2422	10.4041	4.56211	7.75925	3.35431	15.559
	Asenapine																	-7.522	12.5863	7.66159	9.50833	11.7164	13.1822	20.5109	7.19565	4.9397	3.81173	3.6603	8.27717	2.12134	8.05206	3.28838	0.723316	-1.82815	2.68375	1.55578	41.0977	38.2692	37.1693	37.5281	28.8604	35.0059	2.28551	0.085635	-0.01912	0.405835	1.72021	-1.65454	4.4718
	Mean	SEM	Replicates															-8	5.19925	2.12134	5.19925	24.1753	3.65481	1.82263	1.55578	-1.82815	-0.700171	2.12134	5.50704	1.50575	4.02125	-2.20818	3.28838	-1.82815	-2.95612	-5.21207	17.9989	13.3897	12.9183	17.173	12.5549	16.8533	0.871306	-0.38577	-0.01912	1.96888	0.228216	-0.90854	3.16742
	91.0389	1.76161	3															-8.522	0.890171	-1.26437	-0.0332033	-1.10887	-1.84175	-4.04037	0.427804	-2.95612	-0.700171	-2.18774	0.274588	-1.26437	-1.84175	-4.04037	-1.84175	-6.34005	-5.21207	-5.21207	7.26143	6.05673	5.27106	6.83563	3.92268	5.87649	-0.85717	-0.80479	-0.70004	-0.0915	0.654501	-1.72559	0.352707
	86.3756	1.14818	3															-9	-0.340995	-2.49554	-0.340995	2.18907	-2.57462	-4.77324	0.427804	-1.82815	-2.95612	-1.57216	-0.648786	-1.26437	-5.50612	-1.10887	-5.87256	-4.0841	-5.21207	-5.21207	1.70935	0.190391	0.976062	0.370311	0.512406	1.43602	-1.48571	-0.22863	-1.27619	-1.12169	0.476882	-1.54797	0.0094492
Avg	88.71																	-9.522	-0.956578	-2.80333	-1.26437	-1.10887	-0.742433	-1.47531	0.427804	-4.0841	-0.700171	-3.41891	-1.26437	-3.7267	-3.67393	-1.10887	-6.23899	-5.21207	-4.0841	-5.21207	1.34271	-0.75241	-1.06668	1.15183	-1.93873	0.903167	-2.16662	-1.43333	-2.27138	-1.4414	-0.90854	-1.58349	-0.230831
																		-10	-0.0332033	-1.87995	-0.0332033	-5.87256	-4.40681	-4.77324	2.68375	-1.82815	-0.700171	-2.49554	-2.18774	-2.80333	-2.57462	2.18907	2.92194	-4.0841	-1.82815	-2.95612	0.190391	-0.12388	-0.70004	1.36498	-0.62435	0.015074	-0.96193	-1.22382	-0.80479	-0.30464	1.57812	0.54793	-0.0592024
																		-10.522	-0.648786	-1.87995	-0.0332033	1.08975	13.5486	-4.77324	6.06768	-0.700171	-1.82815	-1.87995	-1.26437	-1.87995	-6.60543	-3.30749	-6.60543	-1.82815	-1.82815	-0.700171	-0.70004	-0.59528	-0.90955	0.618977	0.405835	-0.26912	-1.85235	-0.85717	-0.22863	1.47155	0.476882	1.75574	0.043775
																		-11	0.58238	-1.26437	0.58238	-5.50612	-5.13968	-3.67393	-1.82815	-1.82815	-1.82815	-2.18774	-1.87995	-2.49554	-2.57462	-5.50612	-7.70474	-6.34005	-4.0841	-5.21207	0.661794	-0.38577	-0.22863	1.11631	-1.01511	-0.37569	-1.48571	-1.27619	-1.11906	-1.51245	1.22288	-0.44673	0.0094492
	pEC50 values of Asenapine																	-11.522	0.890171	-0.648786	0.274588	1.45619	-1.10887	0.723316	2.68375	0.427804	0.427804	-2.18774	-1.26437	-1.26437	-1.47531	-4.77324	-4.40681	-4.0841	-2.95612	-4.0841	0.033257	-0.12388	-0.17626	-1.15721	1.08079	0.192692	-1.27619	-1.32857	-2.16662	-0.19807	1.75574	0.334787	0.0094492
	T194A			T271A			T271N			I290Y			I290N					-12	1.50575	-1.87995	-0.340995	-3.67393	-4.77324	8.4185	1.55578	1.55578	2.68375	-3.11112	-2.49554	-2.18774	-5.87256	-5.13968	-2.94106	-1.82815	-2.95612	-4.0841	0.871306	0.50466	0.976062	0.654501	-0.16255	-0.12702	-1.79998	-1.0143	-0.12388	0.618977	0.192692	-0.05597	0.970572
	Mean	SEM	Replicates	Mean	SEM	Replicates	Mean	SEM	Replicates	Mean	SEM	Replicates	Mean	SEM	Replicates			-12.522	1.19796	-1.87995	0.58238	12.4493	-4.04037	-4.40681	3.81173	1.55578	2.68375	-3.7267	-1.87995	-3.11112	-4.04037	2.92194	2.18907	0.427804	0.427804	-1.82815	1.6046	1.1332	1.1332	0.832119	0.228216	-0.19807	-1.53808	0.399904	0.399904	-0.02045	0.903167	0.583453	0.0781008
	6.41654	0.0359138	3	5.88561	0.025692	3	6.30495	0.02379	3	6.59783	0.0956807	3	5.85669	0.0459368	3
	6.32184	0.042076	3	5.99146	0.0332881	3	6.33472	0.0547256	3	6.66768	0.0549665	3	6.14193	0.0356333	3
										6.41656	0.0910797	3
	Emax values of Asenapine
	T194A			T271A			T271N			I290Y			I290N
	Mean	SEM	Replicates	Mean	SEM	Replicates	Mean	SEM	Replicates	Mean	SEM	Replicates	Mean	SEM	Replicates
	91.6842	1.78588	3	100.7	1.76491	3	142.994	1.91523	3	54.8523	2.70365	3	90.2776	2.87504	3
	80.8072	1.90279	3	88.882	1.90834	3	100.859	3.07514	3	56.131	1.56138	3	77.7708	1.66468	3
										42.2396	2.08658	3
	ΔpEC50 values (each mutant value - WT average)
	T194A			T271A			T271N			I290Y			I290N
	Mean	SEM	Replicates	Mean	SEM	Replicates	Mean	SEM	Replicates	Mean	SEM	Replicates	Mean	SEM	Replicates
	-0.646115	0.0359138	3	-1.17705	0.025692	3	-0.757713	0.02379	3	-0.464824	0.0956807	3	-1.20597	0.0459368	3
	-0.740817	0.042076	3	-1.0712	0.0332881	3	-0.727935	0.0547256	3	-0.394979	0.0549665	3	-0.920726	0.0356333	3
										-0.646095	0.0910797	3
	ΔEmax values (each mutant value - WT average)
	T194A			T271A			T271N			I290Y			I290N
	Mean	SEM	Replicates	Mean	SEM	Replicates	Mean	SEM	Replicates	Mean	SEM	Replicates	Mean	SEM	Replicates
	2.97691	1.78588	3	11.9925	1.76491	3	54.2867	1.91523	3	-33.855	2.70365	3	1.57038	2.87504	3
	-7.9001	1.90279	3	0.174764	1.90834	3	12.1519	3.07514	3	-32.5762	1.56138	3	-10.9365	1.66468	3
										-46.4677	2.08658	3
[truncated: 50 more columns]

## Sheet: Supplementary Figure 1
	WT
	pEC50 values
	β-PEA			Tyramine			T1AM			Ro5256390			Ro5263397			Ulotaront			Ralmitaront
	Mean	SEM	Replicates	Mean	SEM	Replicates	Mean	SEM	Replicates	Mean	SEM	Replicates	Mean	SEM	Replicates	Mean	SEM	Replicates	Mean	SEM	Replicates
	7.15529	0.0603896	3	6.38276	0.045578	3	6.18181	0.0286656	3	8.36836	0.0869462	3	8.99167	0.100445	3	6.84478	0.0603318	3	6.89489	0.0589559	3
	7.03177	0.034765	3	6.38141	0.0297728	3	6.07665	0.0532407	3	8.17703	0.0702452	3	8.67066	0.0703468	3	6.64466	0.0321291	3	7.01919	0.099545	3
Avg	7.094			6.382			6.129			8.273			8.831			6.745			6.957
	Emax values
	β-PEA			Tyramine			T1AM			Ro5256390			Ro5263397			Ulotaront			Ralmitaront
	Mean	SEM	Replicates	Mean	SEM	Replicates	Mean	SEM	Replicates	Mean	SEM	Replicates	Mean	SEM	Replicates	Mean	SEM	Replicates	Mean	SEM	Replicates
	100	2.7515	3	98.7253	2.46691	3	81.6192	1.38168	3	105.026	3.72793	3	87.687	3.58989	3	114.906	3.36431	3	54.4399	1.5403	3
	100	1.62108	3	99.2414	1.62059	3	59.2734	1.95256	3	101.582	2.93474	3	85.7197	2.45783	3	103.161	1.68704	3	25.7884	1.20006	3
Avg	100			98.98			70.45			103.3			86.7			109			40.11
	Cryo EM Construct																							CryoEM Construct - Normalized Luminescence Counts (N=2)
	pEC50 values																							log[Compound], M	β-PEA						Tyramine						Ro5256390						Ro5263397						Ulotaront
	β-PEA			Tyramine			T1AM			Ro5256390			Ro5263397			Ulotaront			Ralmitaront					-5	99.4824	93.6783	105.677	107.109	99.4578	106.749	108.729	109.99	112.27	114.944	105.043	112.603	109.262	115.846	129.746	127.392	118.121	139.274	130.633	139.904	147.826	114.773	104.165	121.699	113.71
	Mean	SEM	Replicates	Mean	SEM	Replicates	Mean	SEM	Replicates	Mean	SEM	Replicates	Mean	SEM	Replicates	Mean	SEM	Replicates	Mean	SEM	Replicates			-5.522	102.263	104.189	104.262	114.58	107.199	100.958	96.3373	95.7372	124.782	110.115	105.677	124.82	132.356	124.479	114.041	137.114	129.673	113.77	116.801	123.912	114.64	123.333	127.21	122.065	109.87
	7.55329	0.0598429	3	6.49271	0.0605637	3	6.07836	0.0493282	3	8.45571	0.0981961	3	8.66448	0.0919618	3	6.99254	0.0807397	3	5.81091	0.0652876	3			-6	99.7994	105.018	95.9951	81.3949	86.0156	103.448	65.4923	74.0137	87.1558	82.9725	101.092	99.0435	121.723	108.481	127.235	114.28	95.8572	92.0466	93.6368	108.729	103.358	114.7	130.283	123.967	67.6526
	7.92573	0.0443515	3	6.75065	0.0454679	3	6.54707	0.0470878	3	8.72913	0.0709112	3	8.96245	0.0751737	3	7.54997	0.0693643	3	5.92729	0.0616155	3			-6.522	86.0209	92.5566	90.8983	86.9758	88.116	90.6664	58.7112	55.8007	46.5892	71.9984	70.2426	58.732	115.773	110.066	117.212	97.9875	92.4367	107.019	99.3378	94.567	113.05	89.9228	97.7022	118.504	27.8962
																								-7	82.9237	86.4842	92.6297	67.3526	66.4224	74.6738	25.2258	34.5273	28.7964	47.5628	44.0023	42.2221	125.064	135.038	109.774	103.629	75.994	104.889	95.8572	118.691	90.3363	124.308	105.774	130.698	16.5244
	Emax values																							-7.522	80.4363	67.2674	82.4604	67.9527	48.8396	49.4097	8.27306	19.7349	19.6749	17.884	28.6386	23.371	128.771	112.993	111.359	98.7977	103.959	106.569	95.8872	99.4878	106.839	104.262	106.628	95.7756	7.49293
	β-PEA			Tyramine			T1AM			Ro5256390			Ro5263397			Ulotaront			Ralmitaront					-8	32.4917	53.6107	50.7819	36.5676	26.726	29.9065	2.27209	-3.15879	-3.03877	9.64122	12.8115	1.15459	107.457	90.4837	110.017	74.6738	61.2916	80.8548	81.6049	87.2758	85.7456	99.2386	102.458	99.6775	-0.60838
	Mean	SEM	Replicates	Mean	SEM	Replicates	Mean	SEM	Replicates	Mean	SEM	Replicates	Mean	SEM	Replicates	Mean	SEM	Replicates	Mean	SEM	Replicates			-8.522	18.5668	18.3717	18.2742	15.4742	2.60214	12.1737	4.91251	1.34194	-6.69936	-0.7232	1.20337	0.471761	75.9003	69.9012	67.9746	55.8907	50.3699	65.6723	63.542	82.085	69.3329	78.7536	89.0448	95.2391	7.67296
	0.459759	0.0598429	3	0.110634	0.0605637	3	-0.0508705	0.0493282	3	0.183014	0.0981961	3	-0.166682	0.0919618	3	0.247823	0.0807397	3	-1.14613	0.0652876	3			-9	8.66575	0.691243	4.44682	9.38324	-0.7584	1.28193	-6.39931	-6.3093	-5.73921	-4.45439	3.66644	-3.16188	46.5873	58.7807	64.6824	43.5888	30.3266	51.8401	29.1264	49.0496	33.9572	40.9783	75.6077	51.7086	5.81266
	0.832202	0.0443515	3	0.368573	0.0454679	3	0.417841	0.0470878	3	0.456431	0.0709112	3	0.13129	0.0751737	3	0.805254	0.0693643	3	-1.02975	0.0616155	3			-9.522	-3.60085	4.88578	-4.2349	1.07189	-4.83906	-5.79922	-3.8189	-2.28865	3.32226	-2.60098	2.03252	0.252279	30.7359	32.4186	41.4661	19.3148	16.5244	21.0551	19.2248	14.7541	37.7678	20.0056	32.7356	31.9064	-4.71904
																								-10	-0.1623	1.83743	5.05649	2.21208	-1.74856	-1.89859	-2.70872	-3.48884	3.38227	-1.11339	4.25172	-1.35725	47.4896	28.3947	33.3209	27.5062	18.1147	32.2169	24.8957	31.8569	26.0059	25.8097	35.2718	30.3213	4.58246
	ΔpEC50 values (each mutant value - WT average)																							-10.522	-8.45383	-1.43041	2.08129	0.201752	-3.27881	10.6434	-1.50852	4.52245	-3.03877	0.276666	2.22762	1.73988	14.7868	16.9817	22.2005	13.7339	6.14271	14.6641	8.60311	11.6336	10.5834	5.73932	17.5182	15.5672	9.35323
	β-PEA			Tyramine			T1AM			Ro5256390			Ro5263397			Ulotaront			Ralmitaront					-11	3.42257	-5.1616	3.32502	6.77281	-12.9704	0.531805	-13.2404	0.441791	-15.8808	-5.03967	2.56903	0.203505	16.8353	13.2993	19.8105	8.78314	-1.89859	6.20272	-3.1888	7.13287	-1.92859	-1.13777	11.836	4.08102	-2.37866
	Mean	SEM	Replicates	Mean	SEM	Replicates	Mean	SEM	Replicates	Mean	SEM	Replicates	Mean	SEM	Replicates	Mean	SEM	Replicates	Mean	SEM	Replicates			-11.522	0.983885	-4.38122	5.51984	10.4034	-6.54934	-0.57837	-3.78889	-2.64871	-4.62903	-7.16133	12.1775	0.301053	12.4213	3.08115	8.78768	6.56278	-2.25865	-0.33834	-4.20896	6.23273	0.111738	-2.64976	7.30008	5.00772	0.711835
	0.459759	0.0598429	3	0.110634	0.0605637	3	-0.0508705	0.0493282	3	0.183014	0.0981961	3	-0.166682	0.0919618	3	0.247823	0.0807397	3	-1.14613	0.0652876	3			-12	6.39777	-2.77169	5.08088	1.1019	-4.02893	4.37243	-4.56902	1.28193	5.09254	0.520535	6.37338	-1.60112	25.3708	19.2984	11.4459	8.33307	3.80233	8.60311	2.00204	2.78217	-1.9886	2.03252	8.934	1.22775	0.201752
	0.832202	0.0443515	3	0.368573	0.0454679	3	0.417841	0.0470878	3	0.456431	0.0709112	3	0.13129	0.0751737	3	0.805254	0.0693643	3	-1.02975	0.0616155	3			-12.522	4.73946	3.52012	4.44682	3.65231	-6.66936	2.45212	-0.30833	8.48309	3.05221	1.61794	7.90975	2.13007	9.10471	1.3253	10.3728	2.00204	1.07189	7.46293	0.62182	7.3129	-1.05845	-4.67387	9.81193	2.66658	5.4526
	ΔEmax values (each mutant value - WT average)
	β-PEA			Tyramine			T1AM			Ro5256390			Ro5263397			Ulotaront			Ralmitaront
	Mean	SEM	Replicates	Mean	SEM	Replicates	Mean	SEM	Replicates	Mean	SEM	Replicates	Mean	SEM	Replicates	Mean	SEM	Replicates	Mean	SEM	Replicates
	0	2.59122	3	14.87	3.65565	3	57.4068	3.89906	3	-2.07247	4.05314	3	19.0137	3.96256	3	27.4981	5.18131	3	72.2357	5.22029	3
	0	1.85839	3	14.1384	2.55101	3	36.3707	2.62638	3	0.369109	2.9966	3	21.294	3.30885	3	8.75985	3.53903	3	63.0743	4.24023	3
[truncated: 17 more columns]

## Sheet: Supplementary Figure 1 FSC data
	Resolution	wave_number	fsc_nomask	fsc_loosemask	fsc_tightmask	fsc_noisesub_raw	fsc_noisesub_true	fsc_noisesub	fsc_Phase_randomized	Pixelsize	Boxsize
0.00182706	547.328	0.5	1	1	1	1	nan	1	#DIV/0!	1.069	256
0.00548117	182.443	1.5	0.99996	0.999999	1	1	0.666667	1	#DIV/0!
0.00913529	109.466	2.5	0.999954	0.999997	1	1	-3	1	1
0.0127894	78.1897	3.5	0.99985	0.999994	0.999999	0.999999	-0.4	0.999999	0.999999
0.0164435	60.8142	4.5	0.999677	0.999987	0.999998	0.999997	0.093023	0.999998	0.999998
0.0200976	49.7571	5.5	0.99959	0.999975	0.999993	0.999992	0.086614	0.999993	0.999992
0.0237518	42.1022	6.5	0.999516	0.99996	0.999977	0.999978	-0.013263	0.999977	0.999977
0.0274059	36.4885	7.5	0.99941	0.999949	0.999967	0.999968	-0.022263	0.999967	0.999968
0.03106	32.1958	8.5	0.999388	0.999952	0.999969	0.999969	0.007752	0.999969	0.999969
0.0347141	28.8067	9.5	0.999304	0.999951	0.999961	0.999962	-0.010955	0.999961	0.999961
0.0383682	26.0632	10.5	0.998957	0.99991	0.999944	0.999944	-0.006376	0.999944	0.999944
0.0420223	23.7969	11.5	0.998047	0.999813	0.999922	0.999923	-0.013168	0.999922	0.999923
0.0456764	21.8931	12.5	0.996432	0.99974	0.999884	0.999885	-0.009839	0.999884	0.999885
0.0493306	20.2714	13.5	0.994591	0.999564	0.999772	0.999772	-0.001048	0.999772	0.999772
0.0529847	18.8734	14.5	0.992936	0.999129	0.99957	0.999569	0.003042	0.99957	0.999569
0.0566388	17.6557	15.5	0.992106	0.998589	0.999292	0.999291	0.000925	0.999292	0.999291
0.0602929	16.5857	16.5	0.990901	0.998104	0.999089	0.999089	0.000262	0.999089	0.999089
0.063947	15.6379	17.5	0.989557	0.997992	0.999014	0.999016	-0.002545	0.999014	0.999017
0.0676011	14.7926	18.5	0.988765	0.997723	0.998942	0.998945	-0.003221	0.998942	0.998945
0.0712553	14.0341	19.5	0.987393	0.997378	0.998775	0.998775	-0.00073	0.998775	0.998776
0.0749094	13.3495	20.5	0.987048	0.99698	0.998483	0.998487	-0.002324	0.998483	0.998487
0.0785635	12.7286	21.5	0.986573	0.996836	0.998254	0.998255	-0.000922	0.998254	0.998256
0.0822176	12.1628	22.5	0.986544	0.996681	0.998023	0.998024	-0.000664	0.998023	0.998024
0.0858717	11.6453	23.5	0.987274	0.996467	0.997839	0.997839	0	0.997839	0.997839
0.0895258	11.17	24.5	0.985559	0.995923	0.997648	0.997647	0.000608	0.997648	0.997647
0.09318	10.7319	25.5	0.983901	0.995291	0.997308	0.997311	-0.001308	0.997308	0.997312
0.0968341	10.3269	26.5	0.982771	0.994521	0.996771	0.996772	-0.000166	0.996771	0.996772
0.100488	9.95142	27.5	0.980622	0.993543	0.996089	0.99609	-0.000427	0.996089	0.996091
0.104142	9.60225	28.5	0.977359	0.992252	0.995202	0.995199	0.000584	0.995202	0.995199
0.107796	9.27675	29.5	0.974312	0.991349	0.994158	0.994154	0.000663	0.994158	0.994154
0.111451	8.97259	30.5	0.969456	0.989521	0.992547	0.992546	0.000128	0.992547	0.992546
0.115105	8.68775	31.5	0.96369	0.986992	0.990737	0.990736	8.4e-05	0.990737	0.990736
0.118759	8.42043	32.5	0.957538	0.983783	0.988311	0.988313	-0.000133	0.988311	0.988313
0.122413	8.16907	33.5	0.948525	0.979886	0.984892	0.984892	-3.6e-05	0.984892	0.984893
0.126067	7.93229	34.5	0.938135	0.974628	0.980233	0.980225	0.00041	0.980233	0.980225
0.129721	7.70885	35.5	0.923984	0.968071	0.974606	0.974591	0.000593	0.974606	0.974591
0.133375	7.49764	36.5	0.906532	0.960034	0.968247	0.968235	0.000373	0.968247	0.968235
0.137029	7.29771	37.5	0.896665	0.952273	0.962143	0.962144	-3.5e-05	0.962143	0.962144
0.140683	7.10816	38.5	0.878665	0.943494	0.954877	0.954905	-0.000632	0.954877	0.954905
0.144338	6.9282	39.5	0.859831	0.933469	0.945754	0.945789	-0.000639	0.945754	0.945789
0.147992	6.75714	40.5	0.850975	0.924668	0.937267	0.937275	-0.000131	0.937267	0.937275
0.151646	6.59431	41.5	0.841582	0.915821	0.928514	0.928489	0.000343	0.928514	0.928489
0.1553	6.43915	42.5	0.83378	0.911533	0.922516	0.922472	0.000567	0.922516	0.922472
0.158954	6.29113	43.5	0.83118	0.907429	0.916493	0.91647	0.00027	0.916493	0.91647
0.162608	6.14975	44.5	0.825156	0.900577	0.909286	0.90933	-0.000481	0.909286	0.90933
0.166262	6.01459	45.5	0.813037	0.889647	0.90182	0.901904	-0.000865	0.90182	0.901905
0.169916	5.88525	46.5	0.801158	0.879431	0.893649	0.893646	3.3e-05	0.893649	0.893645
0.173571	5.76135	47.5	0.794295	0.87535	0.88836	0.888139	0.001971	0.88836	0.88814
0.177225	5.64256	48.5	0.790218	0.875328	0.886022	0.885592	0.003761	0.886022	0.885592
0.180879	5.52857	49.5	0.790854	0.872316	0.883437	0.882758	0.005792	0.883437	0.882758
0.184533	5.41909	50.5	0.788979	0.871732	0.883734	0.882978	0.006461	0.883734	0.882978
0.188187	5.31386	51.5	0.799225	0.877297	0.888659	0.887964	0.006202	0.888659	0.887964
0.191841	5.21265	52.5	0.81534	0.888152	0.897117	0.896717	0.00387	0.897117	0.896717
0.195495	5.11521	53.5	0.825271	0.896869	0.903549	0.903295	0.002632	0.903549	0.903294
0.199149	5.02136	54.5	0.836524	0.904909	0.909989	0.909617	0.004114	0.909989	0.909617
0.202803	4.93088	55.5	0.842376	0.909249	0.914274	0.914149	0.001457	0.914274	0.914149
0.206458	4.84361	56.5	0.841261	0.909759	0.915679	0.916696	-0.012207	0.915679	0.916696
0.210112	4.75937	57.5	0.835027	0.906548	0.91388	0.917326	-0.041678	0.91388	0.917326
0.213766	4.67802	58.5	0.825149	0.901759	0.909218	0.915691	-0.076779	0.909218	0.915691
0.21742	4.59939	59.5	0.804548	0.892679	0.900428	0.908923	-0.093274	0.900428	0.908923
0.221074	4.52337	60.5	0.781829	0.882646	0.891075	0.896637	-0.053814	0.891075	0.896637
0.224728	4.44982	61.5	0.759329	0.871127	0.881113	0.868042	0.099058	0.881113	0.868041
0.228382	4.37862	62.5	0.727179	0.858778	0.870786	0.787656	0.39149	0.870786	0.787655
0.232036	4.30967	63.5	0.693467	0.842881	0.857632	0.54154	0.689464	0.689464	0.541541
0.23569	4.24285	64.5	0.646243	0.821245	0.837837	0.356969	0.747815	0.747815	0.356968
0.239345	4.17808	65.5	0.591503	0.792985	0.811183	0.446797	0.658683	0.658683	0.446799
0.242999	4.11525	66.5	0.524644	0.754057	0.775012	0.441683	0.597025	0.597025	0.441682
0.246653	4.05428	67.5	0.454041	0.711753	0.736178	0.346842	0.596082	0.596082	0.346843
0.250307	3.99509	68.5	0.396999	0.672494	0.698518	0.228872	0.609038	0.609038	0.228871
0.253961	3.93761	69.5	0.328816	0.627582	0.654434	0.176382	0.58043	0.58043	0.176381
0.257615	3.88176	70.5	0.265413	0.579296	0.61284	0.175412	0.530481	0.530481	0.175411
0.261269	3.82747	71.5	0.222538	0.523	0.567064	0.159525	0.484892	0.484892	0.159524
0.264923	3.77468	72.5	0.17486	0.46519	0.514908	0.137977	0.437263	0.437263	0.137977
0.268578	3.72332	73.5	0.132741	0.406739	0.459386	0.114803	0.389272	0.389272	0.114804
0.272232	3.67334	74.5	0.099989	0.349675	0.397092	0.094063	0.334493	0.334493	0.0940621
0.275886	3.62469	75.5	0.069571	0.298797	0.342131	0.076356	0.287746	0.287746	0.0763562
0.27954	3.57731	76.5	0.052183	0.248909	0.291274	0.059371	0.246541	0.246541	0.0593702
0.283194	3.53115	77.5	0.041158	0.204789	0.255199	0.05001	0.215991	0.215991	0.0500096
0.286848	3.48617	78.5	0.027446	0.171593	0.228732	0.042498	0.1945	0.1945	0.0424978
0.290502	3.44231	79.5	0.025273	0.151995	0.202422	0.029315	0.178335	0.178335	0.0293149
0.294156	3.39955	80.5	0.013598	0.130003	0.170674	0.010523	0.161854	0.161854	0.0105232
0.29781	3.35784	81.5	0.011661	0.089286	0.133748	-0.001246	0.134825	0.134825	-0.00124483
0.301465	3.31714	82.5	0.000638	0.045509	0.093365	-0.001089	0.094351	0.094351	-0.00108872
0.305119	3.27741	83.5	-0.002131	0.022216	0.063119	-0.001042	0.064095	0.064095	-0.00104284
0.308773	3.23863	84.5	-0.000183	0.006285	0.046225	-7.2e-05	0.046294	0.046294	-7.23493e-05
0.312427	3.20075	85.5	-0.001722	0.010978	0.049711	0.002919	0.04693	0.04693	0.00291794
0.316081	3.16375	86.5	-0.001062	0.01179	0.051127	0.012019	0.039585	0.039585	0.0120177
0.319735	3.12759	87.5	-0.004832	0.00771	0.033441	0.005549	0.028048	0.028048	0.00554863
0.323389	3.09225	88.5	-0.001707	-0.002498	0.004394	-0.006687	0.011008	0.011008	-0.00668762
0.327043	3.0577	89.5	-0.001125	-0.004648	-0.008151	-0.010627	0.00245	0.00245	-0.010627
0.330697	3.02391	90.5	-0.000544	0.008812	0.001324	-0.008773	0.010009	0.010009	-0.00877281
0.334352	2.99086	91.5	0.001839	0.012108	0.01129	-0.006424	0.017601	0.017601	-0.00642407
0.338006	2.95853	92.5	0.001333	0.008987	0.011761	-0.012947	0.024392	0.024392	-0.0129468
0.34166	2.92689	93.5	0.003919	-0.00162	0.011061	-0.009155	0.020032	0.020032	-0.00915438
0.345314	2.89592	94.5	4.4e-05	0.004675	0.018997	-0.001043	0.020019	0.020019	-0.00104288
0.348968	2.86559	95.5	-0.00025	0.013064	0.018314	0.000942	0.017388	0.017388	0.000942386
0.352622	2.8359	96.5	0.005567	0.00681	0.006986	0.000765	0.006226	0.006226	0.000764761
0.356276	2.80681	97.5	-0.000677	0.003239	0.001156	0.002164	-0.001011	-0.001011	0.00216481
0.35993	2.77831	98.5	0.001351	0.005047	-0.003289	0.001738	-0.005036	-0.005036	0.00173825
0.363585	2.75039	99.5	0.00269	-0.002339	-0.008465	0.002629	-0.011123	-0.011123	0.00262876
0.367239	2.72302	100.5	-0.000789	-0.007306	-0.013481	0.005218	-0.018797	-0.018797	0.00521792
0.370893	2.6962	101.5	0.001226	-0.001786	-0.013481	0.00513	-0.018707	-0.018707	0.00513003
0.374547	2.66989	102.5	0.002141	-0.006627	-0.009638	-0.000931	-0.008699	-0.008699	-0.000930902
0.378201	2.6441	103.5	0.00086	-0.00595	0.003575	-0.00508	0.008611	0.008611	-0.00507974
0.381855	2.61879	104.5	-0.004833	-0.001964	0.007478	-0.001621	0.009084	0.009084	-0.00162072
0.385509	2.59397	105.5	0.003251	-0.009559	-0.003382	0.007198	-0.010657	-0.010657	0.00719829
0.389163	2.56962	106.5	-0.001819	-0.01164	-0.011488	0.01841	-0.030458	-0.030458	0.0184093
0.392817	2.54571	107.5	-0.00165	-0.003823	-0.006562	0.025902	-0.033326	-0.033326	0.0259008
0.396472	2.52225	108.5	-0.00463	-0.009764	-0.006509	0.029966	-0.037602	-0.037602	0.0299662
0.400126	2.49921	109.5	-0.004061	-0.009385	-0.010021	0.033273	-0.044783	-0.044783	0.033272
0.40378	2.4766	110.5	-0.002812	-0.012408	-0.009939	0.028885	-0.039979	-0.039979	0.0288852
0.407434	2.45439	111.5	0.002329	-0.0113	-0.005963	0.016636	-0.022981	-0.022981	0.0166357
0.411088	2.43257	112.5	0.004038	0.006722	-0.001647	0.004475	-0.006149	-0.006149	0.00447449
0.414742	2.41114	113.5	-0.002576	0.007823	0.006924	-0.000763	0.007681	0.007681	-0.00076286
0.418396	2.39008	114.5	0.002745	0.002418	0.016304	0.001061	0.015259	0.015259	0.00106119
0.42205	2.36939	115.5	0.001218	0.005453	0.027634	0.00498	0.022767	0.022767	0.00498039
0.425705	2.34905	116.5	0.000478	0.006739	0.031132	0.006897	0.024403	0.024403	0.00689732
0.429359	2.32906	117.5	0.000915	0.01054	0.022388	0.010908	0.011606	0.011606	0.0109086
0.433013	2.3094	118.5	0.000535	0.0156	0.016422	0.014666	0.001783	0.001783	0.0146651
0.436667	2.29008	119.5	0.003664	0.018601	0.020542	0.02023	0.000319	0.000319	0.0202295
0.440321	2.27107	120.5	0.001815	0.008135	0.024383	0.014916	0.00961	0.00961	0.0149163
0.443975	2.25238	121.5	-0.000973	-0.003482	0.015875	0.010826	0.005105	0.005105	0.0108253
0.447629	2.23399	122.5	-0.001562	0.002474	0.010432	0.012769	-0.002367	-0.002367	0.0127688
0.451283	2.2159	123.5	-0.001925	0.00462	0.013856	0.014284	-0.000434	-0.000434	0.0142838
0.454937	2.1981	124.5	0.001691	-0.003179	0.014476	0.017567	-0.003147	-0.003147	0.0175677
0.458592	2.18059	125.5	0.002144	-0.009061	0.00952	0.014051	-0.004596	-0.004596	0.0140514

## Sheet: Supplementary Figure 3
	WT
	pEC50 values
	β-PEA			Tyramine			T1AM			Ro5256390			Ro5263397			Ulotaront			Ralmitaront
	Mean	SEM	Replicates	Mean	SEM	Replicates	Mean	SEM	Replicates	Mean	SEM	Replicates	Mean	SEM	Replicates	Mean	SEM	Replicates	Mean	SEM	Replicates
	7.15529	0.0603896	3	6.38276	0.045578	3	6.18181	0.0286656	3	8.36836	0.0869462	3	8.99167	0.100445	3	6.84478	0.0603318	3	6.89489	0.0589559	3
	7.03177	0.034765	3	6.38141	0.0297728	3	6.07665	0.0532407	3	8.17703	0.0702452	3	8.67066	0.0703468	3	6.64466	0.0321291	3	7.01919	0.099545	3
Avg	7.094			6.382			6.129			8.273			8.831			6.745			6.957
	Emax values
	β-PEA			Tyramine			T1AM			Ro5256390			Ro5263397			Ulotaront			Ralmitaront
	Mean	SEM	Replicates	Mean	SEM	Replicates	Mean	SEM	Replicates	Mean	SEM	Replicates	Mean	SEM	Replicates	Mean	SEM	Replicates	Mean	SEM	Replicates
	100	2.7515	3	98.7253	2.46691	3	81.6192	1.38168	3	105.026	3.72793	3	87.687	3.58989	3	114.906	3.36431	3	54.4399	1.5403	3
	100	1.62108	3	99.2414	1.62059	3	59.2734	1.95256	3	101.582	2.93474	3	85.7197	2.45783	3	103.161	1.68704	3	25.7884	1.20006	3
Avg	100			98.98			70.45			103.3			86.7			109			40.11
																								C96S - Normalized Luminescence Counts (N=2)
																								log[Compound], M	β-PEA						Tyramine						Ro5256390						Ro5263397						Ulotaront
																								-5	35.6736	42.2638	54.1262	8.92164	12.7948	20.5413	1.4045	3.38156	-0.572564	-0.761393	6.98503	24.4145	-0.572564	-3.20865	-1.89061	-16.2542	-4.6346	-2.698	9.31276	9.31276	10.6308	10.8582	5.04842	-2.698	91.6904
																								-5.522	25.7883	20.5161	22.4932	16.6681	-2.698	8.92164	0.0864575	2.06352	-0.572564	5.04842	5.04842	10.8582	-1.89061	-3.20865	-1.89061	-4.6346	-8.50782	10.8582	2.72254	6.01765	1.4045	10.8582	101.879	20.5413	24.4702
																								-6	12.6079	10.6308	7.99471	-2.698	-2.698	5.04842	-1.89061	1.4045	-2.54963	-0.761393	5.04842	-8.50782	4.04059	-2.54963	-0.572564	5.04842	-10.4444	5.04842	1.4045	1.4045	2.06352	3.11182	14.7315	-4.6346	15.2439
																								-6.522	0.745479	0.745479	3.38156	1.17521	-6.57121	-6.57121	-0.572564	-3.20865	-2.54963	-6.57121	-2.698	-6.57121	1.4045	-2.54963	2.72254	-0.761393	-4.6346	3.11182	-1.89061	0.0864575	-1.89061	-2.698	-2.698	-0.761393	7.99471
																								-7	0.745479	-1.23159	-0.572564	-2.698	-2.698	-6.57121	0.0864575	0.745479	-2.54963	-0.761393	-4.6346	-2.698	2.72254	-1.89061	1.4045	-0.761393	-4.6346	-0.761393	-0.572564	2.72254	-2.54963	37.9707	-8.50782	-4.6346	4.69961
																								-7.522	-0.572564	-1.89061	0.0864575	-4.6346	-4.6346	-6.57121	-1.23159	-0.572564	0.745479	1.17521	-2.698	3.11182	5.35863	-3.20865	2.72254	-0.761393	-10.4444	14.7315	2.06352	1.4045	-1.23159	-2.698	12.7948	-14.3176	0.745479
																								-8	2.06352	0.745479	-0.572564	1.17521	6.98503	5.04842	2.06352	0.745479	-0.572564	3.11182	24.4145	-12.381	2.06352	-0.572564	-0.572564	30.2243	-8.50782	12.7948	-0.572564	0.0864575	-1.89061	14.7315	14.7315	14.7315	2.72254
																								-8.522	2.72254	-1.23159	-1.89061	6.98503	1.17521	8.92164	-1.89061	0.0864575	-1.23159	6.98503	10.8582	12.7948	0.745479	-1.89061	4.69961	14.7315	3.11182	12.7948	0.0864575	2.06352	-1.23159	22.4779	6.98503	6.98503	0.0864575
																								-9	-0.572564	0.0864575	-1.23159	10.8582	1.17521	-0.761393	-1.23159	-0.572564	-1.89061	1.17521	-4.6346	6.98503	0.745479	-1.23159	-1.89061	18.6047	8.92164	-4.6346	-3.86767	0.0864575	-3.20865	10.8582	10.8582	10.8582	0.0864575
																								-9.522	2.06352	-3.20865	-1.23159	-2.698	3.11182	-2.698	-3.20865	-0.572564	-3.86767	8.92164	55.4002	6.98503	0.0864575	-3.20865	-2.54963	3.11182	1.17521	-0.761393	-3.20865	0.0864575	-5.18571	1.17521	3.11182	3.11182	-1.89061
																								-10	0.0864575	-0.572564	-1.23159	-8.50782	-2.698	-0.761393	-1.23159	0.0864575	0.0864575	5.04842	3.11182	12.7948	1.4045	-0.572564	0.745479	3.11182	-2.698	-2.698	-3.20865	0.0864575	-0.572564	28.2877	5.04842	61.21	1.4045
																								-10.522	4.69961	-1.23159	-1.89061	-10.4444	-0.761393	-2.698	-0.572564	2.06352	0.0864575	6.98503	-4.6346	-0.761393	-0.572564	-2.54963	-1.23159	5.04842	6.98503	-2.698	-2.54963	-0.572564	-3.86767	-0.761393	-0.761393	1.17521	2.06352
																								-11	2.72254	-0.572564	0.745479	-10.4444	3.11182	1.17521	0.745479	2.72254	-1.23159	3.11182	3.11182	10.8582	0.745479	0.0864575	4.69961	32.1609	18.6047	10.8582	0.745479	4.04059	0.745479	47.6538	53.4636	12.7948	-0.572564
																								-11.522	0.0864575	2.06352	-2.54963	-10.4444	-0.761393	1.17521	-0.572564	3.38156	-2.54963	-8.50782	-2.698	3.11182	3.38156	0.745479	1.4045	20.5413	10.8582	24.4145	2.06352	4.69961	0.0864575	8.92164	8.92164	12.7948	-1.23159
																								-12	0.0864575	0.0864575	-1.89061	3.11182	5.04842	5.04842	0.745479	0.0864575	-0.572564	3.11182	18.6047	16.6681	2.72254	4.04059	0.745479	30.2243	26.3511	24.4145	6.67667	2.06352	0.745479	36.0341	-2.698	24.4145	0.0864575
																								-12.522	0.0864575	-1.23159	-0.572564	-0.761393	5.04842	24.4145	-1.23159	0.0864575	-2.54963	-4.6346	18.6047	16.6681	0.745479	-1.89061	0.745479	24.4145	24.4145	18.6047	-0.572564	2.72254	0.745479	24.4145	28.2877	32.1609	1.4045
	C5S																							C5S - Normalized Luminescence Counts (N=2)
	pEC50 values																							log[Compound], M	β-PEA						Tyramine						Ro5256390						Ro5263397						Ulotaront
	β-PEA			Tyramine			T1AM			Ro5256390			Ro5263397			Ulotaront			Ralmitaront					-5	105.865	101.779	112.458	98.7643	96.9001	118.028	102.862	111.578	98.7984	85.7838	116.923	74.2532	103.833	96.8115	93.515	109.052	73.4937	115.059	85.0708	100.74	87.5995	113.126	96.6929	89.5813	107.852
	Mean	SEM	Replicates	Mean	SEM	Replicates	Mean	SEM	Replicates	Mean	SEM	Replicates	Mean	SEM	Replicates	Mean	SEM	Replicates	Mean	SEM	Replicates			-5.522	88.1188	112.932	94.5762	114.438	73.9771	93.1716	86.6512	89.3832	85.861	68.3844	81.1578	69.9034	100.921	96.3599	95.6826	93.2407	55.8872	98.4881	97.1276	85.703	92.1378	95.6573	94.8978	70.801	86.7641
	7.15223	0.0401915	3	6.46655	0.0273381	3	6.18434	0.0243668	3	7.81746	0.0351933	3	8.40369	0.0393985	3	6.65628	0.0346437	3	6.6682	0.0458725	3			-6	83.9419	90.8734	90.8734	98.6952	79.8459	79.6388	78.4779	69.4918	73.443	62.6536	54.2301	61.4799	105.12	94.0343	79.8326	75.5651	84.541	101.802	93.0635	85.8836	79.9907	67.4868	91.9288	67.763	72.156
	6.9329	0.0533836	3	6.29062	0.0595105	3	5.72111	0.0460101	3	8.18849	0.0815813	3	8.41536	0.0936216	3	6.21906	0.0707923	3	6.88255	0.0535314	3			-6.522	76.5362	74.7073	70.3723	75.427	66.8654	70.3867	44.8815	51.1131	50.1196	36.2784	34.207	33.0332	95.389	104.217	100.289	100.214	115.957	88.6146	88.5027	85.5675	89.6542	93.5169	82.6077	78.2579	57.2092
																								-7	61.9506	59.2638	58.7445	43.9424	45.3233	47.3256	29.0315	24.8319	26.4576	17.7742	18.5337	19.2242	82.6549	83.4903	89.3381	93.6549	93.9311	89.0289	87.2609	83.7612	87.2157	111.607	73.6318	82.4696	32.8472
	Emax values																							-7.522	31.1313	29.6863	41.0206	26.1287	19.0171	26.7501	7.6273	8.95942	8.55301	6.38177	5.3461	5.82941	62.4022	62.4925	74.2106	83.9196	70.5248	74.2532	71.4335	67.6629	81.3002	85.1624	76.2555	81.6411	13.3848
	β-PEA			Tyramine			T1AM			Ro5256390			Ro5263397			Ulotaront			Ralmitaront					-8	14.4685	15.0781	12.8655	14.5982	6.38177	8.45313	3.789	1.37312	2.84071	0.78911	1.89383	1.34147	36.7307	40.4787	36.4823	59.3395	54.6444	53.6087	61.928	52.9645	61.8152	50.2945	70.0415	59.7537	7.24347
	Mean	SEM	Replicates	Mean	SEM	Replicates	Mean	SEM	Replicates	Mean	SEM	Replicates	Mean	SEM	Replicates	Mean	SEM	Replicates	Mean	SEM	Replicates			-8.522	3.72126	3.67611	4.42119	4.37946	2.30811	3.96519	1.41828	0.740932	0.673197	0.65102	-0.0394327	-0.384659	16.3651	20.8807	17.2231	34.207	29.0286	34.3451	48.2456	39.1466	43.2332	39.9378	36.8998	46.1518	2.41172
	100	1.8322	3	102.386	1.49527	3	73.1551	1.05157	3	97.6384	1.45331	3	87.6591	1.40904	3	100.522	1.76737	3	56.3513	1.308	3			-9	0.76351	0.0410055	0.469993	0.512929	0.167703	2.03192	-1.06533	0.086162	-0.0944641	-1.42034	-0.315614	-0.79893	8.37239	7.4241	6.65644	9.83404	7.90077	11.353	23.0031	19.2551	16.9296	21.986	33.2404	18.948	-0.365403
	100	2.54087	3	92.4348	3.11307	3	89.2227	3.08338	3	93.1178	3.12234	3	83.3363	3.1826	3	121.494	5.00243	3	49.6851	1.2799	3			-9.522	0.37968	-0.139621	0.560306	-0.0394327	-0.79893	-0.177523	-0.478295	-0.794391	-0.726656	-0.591795	-0.522749	-1.42034	3.45032	3.17939	2.63751	5.13896	4.10328	7.14127	10.2012	7.98856	6.47581	12.3887	12.803	8.1079	-1.04275
																								-10	-0.568608	-0.207355	-0.952438	-0.0394327	-1.2132	-0.79893	-0.117042	-0.27509	0.424836	-1.2132	-0.937021	-0.867975	1.77953	0.76351	0.76351	4.65564	4.86278	3.41283	3.51806	4.12767	3.17939	14.0458	22.5384	21.5717	0.176475
	ΔpEC50 values (each mutant value - WT average)																							-10.522	-0.27509	-0.704077	-1.22338	-0.591795	-0.384659	-0.79893	-0.771812	0.153897	0.24421	-0.0394327	-1.90365	-0.867975	1.3957	-0.636343	1.05703	1.06529	1.89383	2.72238	1.28281	0.199053	1.62148	0.443884	0.720065	1.75574	-0.591186
	β-PEA			Tyramine			T1AM			Ro5256390			Ro5263397			Ulotaront			Ralmitaront					-11	-0.252512	-1.15564	-0.54603	-0.453704	-1.14416	-1.14416	-0.252512	0.650619	0.560306	-0.937021	-1.07511	-0.453704	0.176475	0.176475	0.560306	0.996246	0.927201	1.20338	1.03445	0.966715	0.447414	8.59122	9.00549	8.45313	0.424836
	Mean	SEM	Replicates	Mean	SEM	Replicates	Mean	SEM	Replicates	Mean	SEM	Replicates	Mean	SEM	Replicates	Mean	SEM	Replicates	Mean	SEM	Replicates			-11.522	0.695775	-0.117042	-0.229934	0.0296125	-0.729885	-0.453704	0.10874	0.944136	0.199053	-1.48938	-0.246568	-1.62747	-0.320247	0.176475	0.199053	-0.315614	0.858155	-0.108478	0.447414	-0.297669	-0.455716	1.06529	0.167703	-0.108478	-0.478295
	0.0587011	0.0401915	3	0.0844724	0.0273381	3	0.0551059	0.0243668	3	-0.455236	0.0351933	3	-0.427478	0.0393985	3	-0.0884426	0.0346437	3	-0.288845	0.0458725	3			-12	-0.523451	-0.139621	0.469993	-0.453704	-0.79893	-0.591795	-0.681499	-0.207355	0.311945	-1.07511	-0.937021	-0.867975	5.0308	3.96962	3.76642	-0.246568	-0.108478	0.65102	0.0184272	-1.08791	-0.0493076	0.443884	2.58429	0.512929	-1.38143
	-0.160626	0.0533836	3	-0.0914586	0.0595105	3	-0.408124	0.0460101	3	-0.0842103	0.0815813	3	-0.415805	0.0936216	3	-0.525657	0.0707923	3	-0.074488	0.0535314	3			-12.522	0.334523	-0.0493076	0.086162	-1.14416	0.0296125	-0.867975	0.447414	0.311945	-0.184777	0.236748	0.374839	-0.453704	0.0184272	0.311945	-0.455716	-0.0394327	-0.0394327	1.82479	0.718354	-0.0493076	1.03445	0.581974	-0.591795	0.0986578	-0.591186
	ΔEmax values (each mutant value - WT average)
	β-PEA			Tyramine			T1AM			Ro5256390			Ro5263397			Ulotaront			Ralmitaront
	Mean	SEM	Replicates	Mean	SEM	Replicates	Mean	SEM	Replicates	Mean	SEM	Replicates	Mean	SEM	Replicates	Mean	SEM	Replicates	Mean	SEM	Replicates
	0	1.8322	3	3.4028	1.49527	3	2.70877	1.05157	3	-5.66583	1.45331	3	0.955817	1.40904	3	-8.51157	1.76737	3	16.2371	1.308	3
	0	2.54087	3	-6.54856	3.11307	3	18.7764	3.08338	3	-10.1864	3.12234	3	-3.36701	3.1826	3	12.4607	5.00243	3	9.57092	1.2799	3
	C13S																							C13S - Normalized Luminescence Counts (N=2)
	pEC50 values																							log[Compound], M	β-PEA						Tyramine						Ro5256390						Ro5263397						Ulotaront
	β-PEA			Tyramine			T1AM			Ro5256390			Ro5263397			Ulotaront			Ralmitaront					-5	99.2705	93.6371	125.268	108.514	91.163	111.602	78.8304	97.2912	83.436	97.1609	112.12	105.729	108.406	95.388	120.776	112.887	109.603	114.083	76.1278	93.1423	84.8444	95.4829	105.462	103.819	125.915
	Mean	SEM	Replicates	Mean	SEM	Replicates	Mean	SEM	Replicates	Mean	SEM	Replicates	Mean	SEM	Replicates	Mean	SEM	Replicates	Mean	SEM	Replicates			-5.522	84.5018	89.7165	90.3636	93.2337	75.9363	100.338	59.6843	75.6711	68.2867	72.4375	86.5575	83.5764	112.25	104.067	102.43	107.496	95.9649	109.96	68.8196	89.374	78.4497	85.6471	106.265	88.9317	106.274
	6.75839	0.0476134	3	6.01329	0.0415592	3	5.97327	0.0562161	3	8.16341	0.0674237	3	8.7547	0.0877651	3	6.44492	0.0465646	3	6.80076	0.113619	3			-6	78.7162	86.7856	86.6715	80.2383	65.7078	88.5033	42.8222	56.3728	40.1958	58.5139	61.7985	54.8367	90.5159	87.1282	84.9205	101.909	92.8231	104.73	64.1759	93.599	66.6881	75.8649	92.3769	86.7896	75.8233
	6.6918	0.04899	3	6.04921	0.029377	3	6.01476	0.0484981	3	7.90762	0.0387839	3	8.4539	0.0660089	3	6.44866	0.0394395	3	6.90621	0.0792345	3			-6.522	64.3281	49.293	64.0617	65.0295	54.7831	70.7417	23.1813	24.6658	21.4304	27.8641	32.7195	30.988	96.2254	77.4601	94.8551	102.052	85.8613	107.282	56.487	80.4671	60.7882	74.8831	89.3601	80.042	59.1515
																								-7	43.5834	34.6004	42.0609	33.3979	25.7399	35.9148	7.23266	13.4751	9.66873	12.9052	14.0833	11.9769	90.8965	79.0207	101.288	93.5907	82.666	97.5001	59.1515	74.0343	58.6186	68.2248	99.66	84.701	38.9777
	Emax values																							-7.522	18.7659	16.2157	18.1569	13.2086	10.9773	17.0287	0.952157	3.19791	3.00759	3.12294	4.39035	3.81912	80.1245	49.8259	86.5953	77.7928	61.5307	77.4715	55.5354	84.4257	62.0062	63.0837	88.3247	75.0795	14.3506
	β-PEA			Tyramine			T1AM			Ro5256390			Ro5263397			Ulotaront			Ralmitaront					-8	7.00427	5.74817	7.19459	6.47889	5.17578	6.99656	-0.38007	1.29473	0.343139	0.980845	1.46282	0.730934	59.6843	54.5077	62.463	49.9813	41.8948	52.8195	66.9545	70.3041	63.072	68.0106	75.6328	68.7603	7.30878
	Mean	SEM	Replicates	Mean	SEM	Replicates	Mean	SEM	Replicates	Mean	SEM	Replicates	Mean	SEM	Replicates	Mean	SEM	Replicates	Mean	SEM	Replicates			-8.522	2.17019	1.67537	1.2186	1.67703	1.21291	1.74843	-1.02715	-0.38007	-0.113625	-0.393665	0.248963	-0.322262	31.8598	33.9914	36.0088	24.4189	22.5446	21.6521	42.3654	49.1027	43.1647	35.1473	40.5382	36.9145	1.33279
	100	2.3572	3	93.6829	2.48383	3	53.0882	1.94289	3	96.649	2.6822	3	73.5469	2.6311	3	118.376	2.96369	3	23.7546	1.32303	3			-9	-0.265879	-0.456197	-0.38007	0.373918	-0.215158	0.40962	-0.722643	0.0386299	-0.38007	-0.125904	-0.125904	-0.322262	15.3783	12.5235	20.4788	10.9594	8.88874	12.4589	23.6761	35.2475	21.9252	25.7934	25.6149	24.7581	1.94181
	100	2.46449	3	110.911	2.04241	3	64.9586	2.00834	3	104.119	1.69464	3	88.9072	2.39291	3	134.351	2.84575	3	28.9629	1.09861	3			-9.522	-0.722643	-1.06522	-0.912961	-0.143754	-0.839935	-0.125904	-1.56004	-1.14134	-1.17941	-0.643576	0.0704551	-0.429367	6.73783	4.87271	5.63398	3.30145	1.67703	3.49781	12.3332	13.7035	14.008	7.69274	8.03191	6.47889	-0.0374974
																								-10	-0.151688	-0.646516	-0.760706	-0.161605	-0.679278	-0.108053	-0.912961	-0.989088	-1.06522	-0.572173	-0.304411	-0.215158	2.056	1.44698	3.42629	1.1772	0.713083	0.891591	6.243	7.04234	5.51979	5.38999	4.85447	4.46175	0.685712
	ΔpEC50 values (each mutant value - WT average)																							-10.522	-0.342006	-0.684579	-0.760706	-0.643576	-0.233008	-0.322262	-1.2936	-0.722643	-1.21747	-0.26871	-0.197307	-0.607875	0.761839	0.571521	1.40892	0.498874	-0.000948099	0.945144	1.71343	2.66502	0.495393	0.820188	1.42711	0.87374	0.647648
	β-PEA			Tyramine			T1AM			Ro5256390			Ro5263397			Ulotaront			Ralmitaront					-11	-0.189752	-0.836834	0.0766935	-0.340113	-0.625726	-0.090202	-0.456197	-0.532325	-0.836834	-0.125904	-0.143754	-0.304411	-0.113625	-0.79877	0.343139	0.0347535	-0.411516	0.248963	0.723775	0.799903	0.0386299	0.302515	0.623829	0.248963	-0.189752
	Mean	SEM	Replicates	Mean	SEM	Replicates	Mean	SEM	Replicates	Mean	SEM	Replicates	Mean	SEM	Replicates	Mean	SEM	Replicates	Mean	SEM	Replicates			-11.522	-0.303943	-0.684579	-0.075561	0.40962	-0.572173	-0.0187989	-1.21747	-0.38007	-1.17941	-0.286561	-0.0545005	-0.447218	-0.227816	-0.608452	-0.0374974	0.17756	-0.536472	0.320366	-0.303943	0.0766935	-0.418134	-0.197307	0.534576	-0.090202	-0.418134
	-0.335144	0.0476134	3	-0.368794	0.0415592	3	-0.155963	0.0562161	3	-0.109291	0.0674237	3	-0.0764633	0.0877651	3	-0.299798	0.0465646	3	-0.156283	0.113619	3			-12	-0.075561	-0.874897	-0.227816	-0.250859	-0.857786	0.623829	-0.608452	-0.38007	-0.722643	-0.250859	0.159709	-0.179456	0.305075	-0.646516	-0.342006	0.159709	-0.357964	-0.000948099	-0.456197	0.0766935	-0.532325	-0.090202	0.356068	-0.26871	-0.38007
	-0.401728	0.04899	3	-0.332875	0.029377	3	-0.114475	0.0484981	3	-0.365077	0.0387839	3	-0.37727	0.0660089	3	-0.296056	0.0394395	3	-0.0508279	0.0792345	3			-12.522	0.419266	0.0766935	-0.227816	0.320366	-0.108053	0.231112	-0.608452	-0.418134	-1.02715	0.0883058	0.463172	-0.125904	0.000566226	-0.760706	0.0766935	0.534576	-0.536472	0.302515	-0.303943	0.152821	-0.912961	-0.250859	0.820188	0.159709	-0.0374974
	ΔEmax values (each mutant value - WT average)
	β-PEA			Tyramine			T1AM			Ro5256390			Ro5263397			Ulotaront			Ralmitaront
	Mean	SEM	Replicates	Mean	SEM	Replicates	Mean	SEM	Replicates	Mean	SEM	Replicates	Mean	SEM	Replicates	Mean	SEM	Replicates	Mean	SEM	Replicates
	0	2.3572	3	-5.30045	2.48383	3	-17.3581	1.94289	3	-6.65523	2.6822	3	-13.1564	2.6311	3	9.34225	2.96369	3	-16.3596	1.32303	3
	0	2.46449	3	11.9273	2.04241	3	-5.4877	2.00834	3	0.814352	1.69464	3	2.20392	2.39291	3	25.3179	2.84575	3	-11.1512	1.09861	3
	C88S																							C88S - Normalized Luminescence Counts (N=2)
	pEC50 values																							log[Agonist], M	β-PEA						Tyramine						Ro5256390						Ro5263397						Ulotaront
	β-PEA			Tyramine			T1AM			Ro5256390			Ro5263397			Ulotaront			Ralmitaront					-5	104.132	103.267	105.839	65.8196	75.1688	85.5865	89.7929	102.197	97.6452	97.7137	112.085	126.456	106.931	94.7319	99.8757	135.378	135.752	140.827	82.7827	94.7319	97.5314	99.9041	99.3164	80.2441	105.247
	Mean	SEM	Replicates	Mean	SEM	Replicates	Mean	SEM	Replicates	Mean	SEM	Replicates	Mean	SEM	Replicates	Mean	SEM	Replicates	Mean	SEM	Replicates			-5.522	95.0505	84.6036	104.132	92.0508	100.759	113.634	99.1018	87.6534	86.8113	81.4194	115.183	108.078	105.475	101.492	118.744	147.505	137.728	149.268	96.4616	97.4631	102.698	115.824	110.055	79.4961	102.926
	7.01329	0.0841415	3	6.35427	0.0464697	3	6.19603	0.0505245	3	8.40731	0.0335532	3	8.53381	0.0712885	3	6.69471	0.0405716	3	7.1939	0.0467454	3			-6	90.8171	86.9023	98.1459	110.856	98.6753	125.815	71.4709	75.7271	77.8893	80.6715	89.4864	89.7001	106.954	108.411	104.928	155.625	147.077	148.787	97.5086	105.315	102.402	121.968	122.876	114.115	90.0205
	7.13745	0.0279061	3	6.49828	0.025551	3	6.12665	0.0316783	3	8.60963	0.037221	3	9.03428	0.0425267	3	6.91873	0.0323595	3	7.11622	0.0463572	3			-6.522	77.7982	77.2292	82.6462	76.2373	76.7715	86.7084	51.146	53.8089	52.284	42.5802	55.5622	47.8157	111.597	104.109	107.842	150.817	146.009	148.84	85.7643	93.1386	86.7885	131.798	107.437	120.793	73.4283
																								-7	59.4762	52.1702	58.0423	45.5185	43.5952	50.9143	21.5577	19.0085	18.2119	15.7079	18.2188	17.6846	103.517	93.958	92.8428	128.379	128.646	141.949	87.1299	95.2553	87.0844	136.179	101.293	100.599	45.9794
	Emax values																							-7.522	29.6148	31.3901	31.5267	16.9367	16.1353	15.0668	6.6042	4.8289	6.78628	6.03819	5.61079	4.86286	83.5338	84.6946	94.3449	117.908	109.467	117.587	81.9861	88.2452	78.8452	104.819	97.0726	98.5685	21.9446
	β-PEA			Tyramine			T1AM			Ro5256390			Ro5263397			Ulotaront			Ralmitaront					-8	14.4337	14.2061	13.364	11.434	7.32036	9.61759	4.03229	4.19162	3.78193	1.76427	4.2752	2.77932	80.5978	80.8026	82.5324	96.0576	116.305	102.308	82.4186	82.2365	78.0486	84.9454	88.0974	78.0003	11.9756
	Mean	SEM	Replicates	Mean	SEM	Replicates	Mean	SEM	Replicates	Mean	SEM	Replicates	Mean	SEM	Replicates	Mean	SEM	Replicates	Mean	SEM	Replicates			-8.522	6.64972	5.83035	5.46619	3.58068	2.51221	1.81769	0.914141	0.936902	1.18726	0.214975	1.92454	1.33688	58.4976	58.1334	54.7194	68.4908	65.4456	66.8881	74.7711	75.3401	71.3799	59.1416	59.9964	46.8541	6.21728
	100	3.9381	3	117.658	3.0259	3	51.5909	1.53027	3	141.143	1.93203	3	109.361	3.17756	3	152.706	3.11451	3	92.8994	1.96573	3			-9	1.59695	1.84731	1.68799	2.99302	0.909486	1.17661	-0.314912	-0.474233	0.891381	0.428671	1.06976	1.12318	34.7586	29.5693	36.3974	32.5365	28.2091	30.079	43.2937	52.8303	48.3692	26.4996	32.6433	28.7434	1.93835
	100	1.27547	3	100.851	1.36397	3	77.2309	1.47958	3	102.28	1.5516	3	91.1412	1.58001	3	101.93	1.57473	3	62.9388	1.33866	3			-9.522	0.0264919	0.527217	1.00518	0.375247	0.428671	0.749214	-0.0190286	0.367896	-0.519754	0.482095	0.642367	0.535519	15.3441	16.0725	15.7311	13.8915	11.1135	10.1518	25.4497	27.6119	24.1523	13.1436	12.3422	10.1518	1.07346
																								-10	-0.974959	-0.952199	-0.747356	0.482095	-0.212417	0.535519	-1.24808	-1.02048	-1.20256	0.535519	0.909486	0.909486	4.21438	4.41922	4.57854	5.45052	5.50395	4.32862	9.85892	10.5872	8.08362	4.64916	3.74096	2.29851	0.0264919
	ΔpEC50 values (each mutant value - WT average)																							-10.522	-1.36188	-0.815637	-0.496994	0.161551	0.108127	0.428671	-1.54396	-0.314912	-1.02048	0.642367	1.55057	0.856062	1.68799	1.27831	1.39211	2.83275	2.03139	3.31356	3.73641	4.78338	3.78193	1.23003	0.375247	0.108127	-0.428713
	β-PEA			Tyramine			T1AM			Ro5256390			Ro5263397			Ulotaront			Ralmitaront					-11	-0.223871	-0.246631	-0.360432	0.856062	0.749214	0.321823	-0.565274	-0.292151	0.618258	1.17661	1.65742	1.12318	1.07346	0.8231	1.34659	2.29851	2.13824	1.87112	3.64537	4.55578	3.28121	1.65742	1.71085	1.49715	-0.13283
	Mean	SEM	Replicates	Mean	SEM	Replicates	Mean	SEM	Replicates	Mean	SEM	Replicates	Mean	SEM	Replicates	Mean	SEM	Replicates	Mean	SEM	Replicates			-11.522	-0.679076	-0.929438	-0.15559	1.55057	0.749214	1.23003	-0.17835	-0.15559	-0.337672	0.375247	3.63411	2.24509	0.436176	0.458937	0.845861	2.03139	1.81769	1.44373	1.34659	1.55143	1.57419	1.44373	1.06976	0.482095	0.709299
	-0.080243	0.0841415	3	-0.0278137	0.0464697	3	0.0667991	0.0505245	3	0.134608	0.0335532	3	-0.297357	0.0712885	3	-0.0500086	0.0405716	3	0.236857	0.0467454	3			-12	-0.610795	-0.929438	-0.542514	1.06976	0.856062	1.28345	0.0492522	-0.15559	-0.314912	0.268399	2.35193	1.71085	0.618258	0.117533	-0.0190286	3.52726	0.856062	0.96291	2.21148	3.09912	1.61971	0.749214	1.28345	0.588943	-0.11007
	0.0439239	0.0279061	3	0.116196	0.025551	3	-0.00258076	0.0316783	3	0.336927	0.037221	3	0.203113	0.0425267	3	0.174013	0.0323595	3	0.159183	0.0463572	3			-12.522	-0.792877	-0.633555	-1.02048	1.33688	1.28345	0.856062	-0.451473	-0.588035	-0.565274	1.28345	1.3903	1.06976	-0.15559	-0.201111	-0.15559	1.71085	1.81769	0.642367	0.0720124	0.254094	-0.17835	1.44373	0.749214	-0.586384	-0.428713
	ΔEmax values (each mutant value - WT average)
	β-PEA			Tyramine			T1AM			Ro5256390			Ro5263397			Ulotaront			Ralmitaront
	Mean	SEM	Replicates	Mean	SEM	Replicates	Mean	SEM	Replicates	Mean	SEM	Replicates	Mean	SEM	Replicates	Mean	SEM	Replicates	Mean	SEM	Replicates
	0	3.9381	3	18.6745	3.0259	3	-18.8554	1.53027	3	37.8387	1.93203	3	22.6572	3.17756	3	43.6729	3.11451	3	52.7853	1.96573	3
	0	1.27547	3	1.86796	1.36397	3	6.78457	1.47958	3	-1.02425	1.5516	3	4.43784	1.58001	3	-7.10354	1.57473	3	22.8246	1.33866	3
	C178S																							C178S - Normalized Luminescence Counts (N=2)
	pEC50 values																							log[Compound], M	β-PEA						Tyramine						Ro5256390						Ro5263397						Ulotaront
	β-PEA			Tyramine			T1AM			Ro5256390			Ro5263397			Ulotaront			Ralmitaront					-5	99.3155	106.699	98.2875	86.7589	74.9716	83.1688	91.979	95.8576	102.026	75.3904	102.974	107.581	102.446	115.063	100.063	98.247	134.327	139.921	116.512	98.9884	102.82	110.453	111.171	57.8292	112.213
	Mean	SEM	Replicates	Mean	SEM	Replicates	Mean	SEM	Replicates	Mean	SEM	Replicates	Mean	SEM	Replicates	Mean	SEM	Replicates	Mean	SEM	Replicates			-5.522	92.9136	85.3902	85.0163	113.744	82.4209	115	87.8668	77.3994	76.8387	82.4508	101.179	88.1949	112.587	101.839	98.2408	148.866	141.178	145.097	90.6706	92.2127	73.4274	137.917	164.274	131.185	96.4183
	7.23515	0.0431771	3	6.40377	0.0288827	3	5.89903	0.0265162	3	7.7182	0.0310967	3	8.16182	0.0573964	3	6.54052	0.0225355	3	6.50836	0.0372773	3			-6	105.577	101.792	96.652	125.741	90.4686	124.155	67.8199	64.4086	66.1843	84.2459	87.7162	94.2082	99.8763	105.203	90.1566	163.316	171.125	157.632	100.344	93.0071	81.792	122.18	154.88	155.328	80.577
	7.22269	0.082559	3	6.56425	0.0496238	3	6.11605	0.0614454	3	7.98044	0.0679113	3	8.57896	0.105621	3	6.81925	0.0796841	3	6.91254	0.0452723	3			-6.522	93.1473	96.0445	75.0162	77.2154	68.719	87.1478	42.5859	50.2963	40.4364	48.0464	47.119	50.6791	110.577	98.2408	97.8202	140.041	136.93	126.219	92.3996	91.979	98.7081	121.313	114.761	110.333	56.6982
																								-7	68.3806	62.1189	51.4645	64.3212	56.124	61.3594	17.0716	19.2212	22.0717	25.7583	28.0918	27.3439	89.6425	86.2313	90.5771	109.526	118.68	112.368	78.9882	76.0443	77.119	120.565	138.096	118.74	24.5951
	Emax values																							-7.522	36.8382	29.782	30.7166	32.2204	27.7927	32.0708	4.92193	5.57615	4.73502	10.3511	8.49626	10.8597	61.5581	68.0535	67.1189	100.042	97.9478	96.7511	86.6519	72.9134	81.9322	98.8752	109.017	95.5544	8.28646
	β-PEA			Tyramine			T1AM			Ro5256390			Ro5263397			Ulotaront			Ralmitaront					-8	16.2772	19.3614	14.922	22.976	17.1422	19.9245	0.856466	3.09948	2.0247	3.14113	5.29515	4.42756	35.9971	29.5951	33.2867	60.9705	68.8087	90.3489	48.9411	58.2403	50.0626	103.512	85.5323	112.428	4.50137
	Mean	SEM	Replicates	Mean	SEM	Replicates	Mean	SEM	Replicates	Mean	SEM	Replicates	Mean	SEM	Replicates	Mean	SEM	Replicates	Mean	SEM	Replicates			-8.522	3.33313	3.19294	2.95929	9.78268	5.44473	7.23975	-0.405231	-0.031395	0.389171	0.957199	2.03421	4.51731	17.2585	16.3239	17.6791	41.704	41.2253	41.0458	29.268	30.1559	35.3428	67.4924	67.6121	48.0464	1.60414
	100	1.94167	3	96.5877	1.51915	3	79.1908	1.42195	3	104.356	1.38443	3	92.0056	2.17381	3	104.137	1.22761	3	66.6326	1.311	3			-9	1.60414	3.09948	1.83779	2.39321	2.18379	1.82479	-1.01271	-1.19963	0.155523	-0.59848	0.0297754	0.358861	9.36124	5.29577	6.97803	20.7921	25.9976	27.6132	15.623	14.3146	15.5763	45.7428	46.9395	50.4398	0.202253
	100	3.71986	3	100.127	2.58245	3	94.4471	3.52633	3	134.792	3.81813	3	118.332	5.09389	3	118.479	4.60829	3	72.4383	1.56779	3			-9.522	0.716277	0.295712	-0.0781245	1.61537	0.269111	1.10678	-0.54542	-1.1529	-1.19963	-0.957482	1.61537	1.37604	1.18357	0.949925	2.95929	8.82534	6.19266	11.0392	4.12753	7.02476	6.23036	17.8303	18.7278	23.3949	-0.218313
																								-10	1.79106	0.996654	1.27703	-3.17133	-1.3464	-0.59848	-0.405231	-0.0781245	-0.965985	0.598197	1.64529	1.34612	1.65087	2.53873	1.88452	5.9234	4.27798	6.67133	3.70697	3.70697	2.25835	5.32507	8.91509	9.42368	0.342441
	ΔpEC50 values (each mutant value - WT average)																							-10.522	-0.54542	0.763007	0.062064	-2.24391	-1.82507	-1.7054	-0.779067	-0.311772	-0.592149	-2.21399	-0.239477	-1.04723	0.4359	-0.0781245	-0.265043	1.25637	0.0297754	1.19653	1.88452	0.4359	0.809736	2.51288	2.75221	5.68407	-0.638879
	β-PEA			Tyramine			T1AM			Ro5256390			Ro5263397			Ulotaront			Ralmitaront					-11	0.108794	0.529359	-0.0781245	0.328944	0.777698	-1.37632	-0.825797	-0.358502	-1.10617	0.0896092	2.78213	2.93171	0.949925	0.763007	0.295712	5.14557	2.06412	5.0259	0.48263	1.04338	-0.592149	4.66689	6.22257	4.57714	-0.872526
	Mean	SEM	Replicates	Mean	SEM	Replicates	Mean	SEM	Replicates	Mean	SEM	Replicates	Mean	SEM	Replicates	Mean	SEM	Replicates	Mean	SEM	Replicates			-11.522	1.37049	-0.171584	-0.218313	-0.658313	-1.28657	0.328944	-0.171584	0.155523	0.108794	1.04695	3.05138	2.30346	-0.49869	1.2303	-0.031395	3.64972	2.33338	2.93171	0.996654	0.389171	0.0153345	3.91897	5.44473	4.45748	-0.358502
	0.141618	0.0431771	3	0.0216851	0.0288827	3	-0.230205	0.0265162	3	-0.554495	0.0310967	3	-0.669347	0.0573964	3	-0.204201	0.0225355	3	-0.448677	0.0372773	3			-12	-0.779067	0.295712	-0.265043	-2.932	-0.0300584	1.64529	-0.919256	-0.311772	-0.638879	0.628113	2.42313	2.21371	0.202253	1.18357	0.4359	4.09847	3.02147	6.31232	2.25835	1.51068	1.51068	2.7223	4.93615	4.15831	0.062064
	0.129164	0.082559	3	0.182168	0.0496238	3	-0.0131834	0.0614454	3	-0.292257	0.0679113	3	-0.252208	0.105621	3	0.0745246	0.0796841	3	-0.0444975	0.0452723	3			-12.522	-0.451961	-1.33982	-0.685608	-1.91482	-0.957482	-0.448895	0.202253	-0.0781245	-0.031395	-1.07715	1.94446	2.60263	0.202253	-0.124854	-0.031395	3.32063	2.12396	7.95775	0.155523	0.716277	0.903195	5.3849	3.7993	4.60706	-0.358502
	ΔEmax values (each mutant value - WT average)
	β-PEA			Tyramine			T1AM			Ro5256390			Ro5263397			Ulotaront			Ralmitaront
	Mean	SEM	Replicates	Mean	SEM	Replicates	Mean	SEM	Replicates	Mean	SEM	Replicates	Mean	SEM	Replicates	Mean	SEM	Replicates	Mean	SEM	Replicates
	0	1.94167	3	-2.39564	1.51915	3	8.74444	1.42195	3	1.05129	1.38443	3	5.30233	2.17381	3	-4.8959	1.22761	3	26.5184	1.311	3
	0	3.71986	3	1.14328	2.58245	3	24.0008	3.52633	3	31.4876	3.81813	3	31.6285	5.09389	3	9.4452	4.60829	3	32.3242	1.56779	3
	C88S, C178S																							C88S, C178S - Normalized Luminescence Counts (N=2)
	pEC50 values																							log[Compound], M	β-PEA						Tyramine						Ro5256390						Ro5263397						Ulotaront
	β-PEA			Tyramine			T1AM			Ro5256390			Ro5263397			Ulotaront			Ralmitaront					-5	101.882	95.4366	102.899	85.0446	70.847	114.648	80.5108	118.73	96.3411	73.7167	119.633	101.508	108.214	110.475	102.673	112.685	109.211	118.575	100.242	99.2245	97.2457	143.648	172.345	97.883	132.92
	Mean	SEM	Replicates	Mean	SEM	Replicates	Mean	SEM	Replicates	Mean	SEM	Replicates	Mean	SEM	Replicates	Mean	SEM	Replicates	Mean	SEM	Replicates			-5.522	95.8888	94.7581	92.1574	110.721	84.1384	118.726	83.5638	94.9277	84.0161	70.847	65.5606	81.5707	107.14	118.277	96.6804	111.477	99.2423	137.304	90.9136	85.0903	89.8394	123.862	148.33	92.2945	103.408
	6.84574	0.0230763	3	6.21693	0.0456507	3	6.08376	0.0429964	3	7.92762	0.036913	3	8.40321	0.0413425	3	6.47018	0.0349725	3	6.83903	0.0369235	3			-6	93.4012	85.4861	88.3694	88.8206	85.1957	105.284	61.2318	70.3907	58.4615	74.6229	67.8262	50.6077	102.956	112.171	95.8888	120.841	90.9352	145.46	90.1221	88.8217	95.4931	103.622	111.174	99.9975	81.0197
	6.91969	0.0695811	3	6.35769	0.0747189	3	5.84117	0.0505346	3	8.60972	0.0751811	3	8.78243	0.119142	3	6.25402	0.0750897	3	7.05529	0.0728161	3			-6.522	70.73	60.7795	60.3272	66.7689	68.1283	68.2793	35.2248	33.0764	35.0552	41.5453	51.665	30.8216	97.5284	100.073	116.864	116.461	100.602	130.658	99.5072	94.7581	94.2493	122.049	117.367	101.508	62.9279
																								-7	45.3449	38.504	42.0658	45.3213	30.2174	49.8525	17.4722	16.0588	18.7726	21.6082	20.853	15.4156	99.1114	95.1539	92.6097	130.507	95.1643	125.523	91.3094	97.4719	93.062	116.159	110.872	102.263	34.0941
	Emax values																							-7.522	20.2426	24.5959	17.7549	22.8165	30.2174	24.931	4.58185	7.06947	6.67371	4.54074	4.69178	3.33242	77.3448	82.7723	86.5603	108.607	127.336	130.961	83.1115	82.2069	77.6274	88.2165	117.82	93.3518	17.5853
	β-PEA			Tyramine			T1AM			Ro5256390			Ro5263397			Ulotaront			Ralmitaront					-8	8.36981	6.61717	6.89986	9.07191	8.31672	8.6188	0.341583	1.07656	0.39812	2.12411	2.57723	4.23866	51.564	41.5569	41.3873	109.966	74.6229	107.852	58.8572	57.8961	57.8396	93.8049	106.945	88.8206	5.93873
	Mean	SEM	Replicates	Mean	SEM	Replicates	Mean	SEM	Replicates	Mean	SEM	Replicates	Mean	SEM	Replicates	Mean	SEM	Replicates	Mean	SEM	Replicates			-8.522	1.02003	2.43345	0.115436	4.69178	3.48346	4.84281	0.228509	0.454657	1.1331	0.915794	0.613716	2.57723	25.1047	27.2531	18.3768	63.5971	68.4303	61.3315	53.4862	36.4686	47.8325	84.7426	92.7477	67.222	2.26384
	100	1.11965	3	104.155	2.76782	3	85.7378	2.27334	3	105.892	1.63757	3	91.1984	1.53827	3	118.461	2.2108	3	58.5968	1.05135	3			-9	0.56773	0.737341	-0.449933	-0.29252	1.21787	-0.29252	-0.619543	-0.110712	0.341583	-1.50083	-1.34979	3.6345	12.0447	13.3451	14.08	33.9934	34.4465	30.5195	25.2178	28.61	25.7832	45.3213	51.816	46.9828	0.39812
	100	3.32126	3	94.5547	3.90552	3	112.06	3.96059	3	116.339	3.5648	3	105.897	5.14276	3	174.477	7.51662	3	73.0383	2.46843	3			-9.522	0.00236206	0.341583	-0.50647	-0.896677	0.311637	0.00955885	-0.50647	-0.563006	-0.0541748	-0.896677	-1.65187	-0.896677	6.33449	4.86453	5.4299	15.8687	15.4156	17.077	8.82211	11.8186	9.83977	21.1551	21.4571	31.5768	0.850415
																								-10	-0.958764	0.00236206	-0.393396	-1.65187	-0.443559	-1.19876	-0.110712	-0.958764	-0.958764	-1.34979	-0.443559	-0.14148	1.92461	5.76912	1.35925	9.97815	13.6031	14.0562	5.82566	5.4299	5.4299	35.5038	35.5038	37.3163	0.680804
	ΔpEC50 values (each mutant value - WT average)																							-10.522	-1.18491	-0.563006	-1.0153	-1.80291	0.00955885	-1.34979	-0.619543	-0.167248	0.0588989	-1.95395	-1.04772	1.06683	1.30271	1.41578	1.35925	5.90009	3.6345	7.56152	1.755	2.03769	3.39457	3.6345	2.12411	3.48346	0.737341
	β-PEA			Tyramine			T1AM			Ro5256390			Ro5263397			Ulotaront			Ralmitaront					-11	-0.0541748	-0.223785	0.454657	-0.29252	-1.65187	-0.745637	-0.0541748	0.56773	0.39812	-1.65187	-0.896677	0.764755	1.02003	0.285046	0.341583	4.3897	3.18138	3.93658	2.48998	1.52886	1.58539	16.4728	32.9361	27.0456	0.793878
	Mean	SEM	Replicates	Mean	SEM	Replicates	Mean	SEM	Replicates	Mean	SEM	Replicates	Mean	SEM	Replicates	Mean	SEM	Replicates	Mean	SEM	Replicates			-11.522	0.171973	0.115436	0.793878	0.160598	-1.95395	-0.443559	0.737341	0.963488	0.285046	-0.896677	-0.896677	0.160598	1.41578	0.454657	1.58539	3.03034	0.613716	2.27515	0.56773	1.52886	0.737341	0.915794	1.36891	1.97307	0.171973
	-0.247793	0.0230763	3	-0.165155	0.0456507	3	-0.0454733	0.0429964	3	-0.345081	0.036913	3	-0.427959	0.0413425	3	-0.274537	0.0349725	3	-0.118007	0.0369235	3			-12	0.171973	-0.619543	-0.50647	-0.14148	-1.34979	0.915794	-0.563006	1.02003	0.793878	-0.14148	-1.04772	0.764755	0.0588989	1.30271	-0.336859	0.915794	0.00955885	0.764755	0.793878	1.47232	1.1331	4.69178	7.71256	6.50425	0.680804
	-0.173839	0.0695811	3	-0.0243931	0.0747189	3	-0.288061	0.0505346	3	0.337018	0.0751811	3	-0.0487297	0.119142	3	-0.490705	0.0750897	3	0.0982506	0.0728161	3			-12.522	-0.280322	0.228509	0.00236206	-1.19876	0.462677	0.613716	0.228509	0.850415	0.39812	-0.896677	-0.443559	-1.19876	-0.0541748	0.850415	0.737341	2.57723	0.462677	-0.29252	1.69847	0.624267	0.737341	-0.443559	0.764755	-1.80291	1.24617
	ΔEmax values (each mutant value - WT average)
	β-PEA			Tyramine			T1AM			Ro5256390			Ro5263397			Ulotaront			Ralmitaront
	Mean	SEM	Replicates	Mean	SEM	Replicates	Mean	SEM	Replicates	Mean	SEM	Replicates	Mean	SEM	Replicates	Mean	SEM	Replicates	Mean	SEM	Replicates
	0	1.11965	3	5.17131	2.76782	3	15.2915	2.27334	3	2.58761	1.63757	3	4.49507	1.53827	3	9.42768	2.2108	3	18.4827	1.05135	3
	0	3.32126	3	-4.42863	3.90552	3	41.6133	3.96059	3	13.0349	3.5648	3	19.1933	5.14276	3	65.4437	7.51662	3	32.9242	2.46843	3
[truncated: 17 more columns]

## Sheet: Supplementary Figure 5
	V184P (N=2)
	log[Compound], M	β-PEA						Tyramine						Ro5256390						Ro5263397						Ulotaront						T1AM						Ralmitaront
	-5	83.3536	92.5674	99.6475	104.399	96.8854	100.441	80.832	102.751	95.962	66.7204	110.557	88.2354	85.3904	101.684	66.3809	100.697	92.817	97.6917	75.9826	54.4514	68.5146	68.2232	103.41	63.2018	127.677	109.831	125.834	121.479	75.7369	122.579	47.1774	43.1039	48.2443	102.347	62.5054	96.189	56.1002	44.9467	51.6388	50.9599	51.6929	37.8383
	-5.522	95.962	88.397	84.7115	96.8487	73.2445	97.875	52.6087	59.3978	71.1332	68.2965	82.5176	84.3869	66.0899	55.7123	71.6182	88.7852	51.5463	90.3979	60.8526	56.6821	51.6388	54.9916	88.8585	75.7736	117.687	88.397	97.8047	111.986	102.713	112.389	32.0474	39.1275	36.5088	86.7693	72.5115	76.5066	38.6425	44.6557	34.0841	47.4046	55.1382	34.8694
	-6	78.5043	69.7754	70.1634	94.7595	71.9984	76.7632	41.1642	31.9504	31.2715	47.9177	50.0802	42.1633	83.0627	77.3404	73.6549	87.3191	55.1749	91.0943	62.1134	62.7923	57.749	52.2793	90.2146	61.0026	104.4	73.7519	87.3301	107.991	112.389	98.9013	40.0973	27.683	25.5492	73.6844	54.6984	67.6001	32.8233	40.4853	30.6896	36.9953	42.3832	37.3618
	-6.522	42.813	37.5757	33.5992	65.1077	56.2745	55.2115	21.0878	21.7667	21.1848	19.512	25.4864	24.1669	79.7651	75.3037	85.0024	81.1248	49.1639	85.8896	55.2273	58.8159	63.0833	59.17	90.5079	61.9556	77.1465	68.3206	61.0466	80.0986	62.542	80.9416	14.9776	12.068	13.8138	37.1052	29.2983	35.6391	24.4824	25.4523	22.4457	22.8108	28.9684	21.7112
	-7	14.3957	16.7234	14.2987	30.7277	25.9995	32.4504	5.08494	4.01808	3.43616	8.11314	10.3856	10.972	89.6578	72.685	93.7313	87.2824	64.0448	74.7473	76.2736	57.458	63.8592	78.4492	93.4034	75.9935	46.8864	32.7263	46.3045	62.8719	59.4266	51.9128	5.08494	5.18193	3.9211	15.2237	21.0881	16.0667	14.7837	10.7102	14.2987	13.3178	19.622	12.4015
	-7.522	8.4795	4.50302	3.72712	12.5114	6.1339	9.90911	1.69039	1.69039	1.5934	1.73561	1.14917	1.11252	94.3132	66.4779	74.3338	84.4969	64.0814	78.046	63.0833	60.2707	53.2876	78.6325	73.831	68.1499	16.4324	13.3289	13.7168	26.3661	26.0362	22.3709	-0.44333	-1.4132	0.138594	3.67819	3.23836	3.86145	3.72712	4.40603	3.24218	4.48454	6.50043	5.73073
	-8	2.07834	0.138594	0.720517	5.73073	6.50043	4.26463	-0.44333	-0.346342	0.138594	1.47904	2.43201	2.10213	62.0164	54.6454	40.6793	78.3026	66.3539	77.7161	45.7226	42.0371	33.6962	79.732	85.8896	81.3081	4.30904	3.9211	4.69699	18.4125	19.4387	13.7943	-0.928266	-1.51019	-0.928266	5.3642	2.90849	3.86145	0.526543	1.30244	1.5934	2.43201	2.32205	1.29578
	-8.522	1.49641	-0.0553807	0.332568	2.24874	1.80891	2.50531	-0.346342	0.429555	-0.0553807	0.0495957	0.892602	2.06548	37.1877	24.6764	37.2847	29.115	34.8328	41.87	24.6764	22.5426	25.9372	54.0753	61.6257	60.123	0.138594	0.914492	1.49641	4.41124	6.57373	6.72034	-1.31621	-1.60718	-1.51019	1.80891	2.2854	1.44239	0.235581	-0.346342	-0.0553807	1.69896	1.07586	0.232858
	-9	1.01148	0.138594	0.138594	2.65192	-0.390234	1.62565	-0.44333	-0.249355	-0.249355	-0.280276	1.80891	0.929255	15.9475	18.9541	11.3891	32.8169	25.9629	26.2194	15.8505	15.9475	14.9776	42.9696	48.944	40.6972	0.429555	-0.249355	0.332568	1.84557	1.11252	2.65192	-1.70416	-1.70416	-1.80115	1.44239	-0.573496	0.489425	0.332568	-0.249355	-1.02525	-0.170319	-0.280276	-0.536844
	-9.522	0.720517	-0.249355	0.429555	-0.0237092	-1.12328	-0.170319	-0.0553807	0.0416065	-0.0553807	-0.353581	-0.0603617	-0.683453	4.01808	3.43616	4.21206	11.3752	7.6	9.79915	5.56988	4.79398	3.43616	18.8157	20.0985	19.2188	-0.44333	-1.12224	0.0416065	0.636035	-0.243624	-0.0237092	-1.4132	-1.80115	-1.60718	0.379468	-0.426886	0.599383	-0.831279	-0.928266	-1.31621	-0.500191	-0.390234	-0.316929
	-10	1.20545	-0.0553807	0.332568	-0.206972	-0.500191	0.41612	0.0416065	-0.346342	-0.0553807	0.489425	-0.0970141	-0.536844	0.720517	0.914492	0.526543	3.67819	2.94514	4.77776	-0.0553807	0.914492	0.62353	8.62627	10.7888	9.21271	-0.44333	-1.4132	-0.831279	0.489425	-0.830063	-0.170319	-1.51019	-1.80115	-1.80115	1.14917	-0.206972	0.0129432	-1.12224	-0.346342	-1.12224	-0.940021	-0.390234	-1.3432
	-10.522	0.817504	0.62353	-0.152368	-0.316929	-1.26989	-0.610149	0.0416065	0.526543	-0.0553807	-0.426886	0.452773	-0.940021	-0.346342	-0.928266	0.235581	0.122901	0.0862481	0.56273	-0.831279	-0.637304	-1.02525	2.3587	2.83518	2.46866	0.526543	-0.346342	-0.44333	-0.170319	-1.08663	-0.133667	-1.31621	-1.60718	-1.60718	-0.280276	0.0862481	-1.23324	-0.928266	-1.02525	-1.21923	-0.903368	-1.12328	-1.67307
	-11	0.0416065	-0.44333	-0.152368	0.526078	0.122901	-0.426886	-0.249355	-0.44333	0.138594	0.122901	0.452773	0.0495957	-1.31621	-1.4132	-1.31621	1.51569	-0.536844	1.03921	-0.637304	-0.734291	-1.31621	1.44239	2.10213	1.03921	-0.0553807	-0.637304	-0.346342	0.599383	0.342815	0.745992	-1.80115	-1.12224	-1.4132	0.745992	0.70934	0.159553	-0.928266	-1.60718	-1.60718	-0.390234	-0.390234	-0.170319
	-11.522	1.20545	0.138594	0.235581	0.782645	0.526078	0.306163	0.0416065	0.526543	0.332568	-0.243624	1.03921	-0.280276	-1.51019	-1.21923	-1.70416	2.61527	1.51569	1.55235	-1.02525	-1.60718	-1.51019	0.196205	0.965907	-0.573496	0.0416065	-0.540317	-0.831279	0.159553	1.62565	0.159553	-1.31621	-1.02525	-1.4132	0.636035	1.03921	-0.316929	-1.60718	-1.89814	-1.60718	0.745992	-0.0237092	-0.500191
	-12	0.817504	0.817504	0.817504	-0.390234	-0.573496	0.0495957	0.138594	0.526543	0.526543	-0.133667	-0.536844	-0.756758	-1.31621	-1.51019	-1.80115	15.6269	16.9097	12.5114	-0.928266	-1.12224	-1.4132	19.5854	20.7216	20.7216	0.138594	-0.152368	-0.734291	0.745992	0.85595	-0.316929	-1.80115	-1.12224	-1.21923	-0.463539	0.965907	-0.133667	-1.60718	-1.21923	-1.51019	-0.683453	0.489425	-0.573496
	-12.522	2.17533	1.49641	1.20545	0.0862481	0.196205	-0.720106	1.39943	1.30244	1.69039	1.11252	0.599383	-0.536844	-1.4132	-1.51019	-0.928266	2.50531	1.14917	1.73561	-1.31621	-1.21923	-0.928266	4.70446	5.62077	6.28051	0.429555	-0.346342	0.235581	-0.243624	0.342815	0.159553	-1.21923	-0.734291	-1.60718	0.0495957	-0.353581	-0.646801	-0.734291	-1.4132	-1.02525	-0.683453	-0.756758	-1.08663
	I290N (N=2)
	log[Compound], M	β-PEA						Tyramine						Ro5256390						Ro5263397						Ulotaront						T1AM						Ralmitaront
	-5	123.698	115.527	100.651	114.899	76.7819	108.895	91.6949	104.528	96.7755	84.4195	103.709	90.7072	109.556	109.922	109.294	105.343	95.5739	116.924	101.804	110.08	95.4137	103.531	109.535	98.1672	104.685	113.013	111.389	127.048	122.536	126.835	86.8237	86.3523	77.8671	98.8421	65.3787	94.7924	44.9736	36.855	39.1073	50.4588	61.0804	53.3717
	-5.522	93.7376	87.6094	82.1097	108.043	90.423	108.043	82.3716	79.5955	83.3668	91.2045	86.1601	89.7125	88.6046	91.852	90.2283	118.096	92.732	106.586	86.2476	76.4528	83.7334	84.2774	94.5793	90.8493	102.066	95.2042	93.3186	131.631	93.9754	109.925	66.6582	65.0344	67.5486	81.9328	71.4533	83.3893	35.1266	30.7792	38.3216	41.4002	46.7288	39.5175
	-6	93.0043	88.0808	89.1807	96.391	76.0714	100.441	65.0868	69.2771	54.5588	67.5812	70.5297	58.1319	90.333	83.8382	91.7472	86.8351	83.7445	108.86	72.0007	80.6955	69.4866	78.2028	86.018	78.3094	91.6425	93.3186	93.9995	106.16	79.8724	102.039	62.206	55.2397	51.8352	67.6523	48.4695	77.2792	34.1314	40.1549	39.3692	35.2191	45.9473	36.9953
	-6.522	93.0567	86.5618	80.2764	89.3573	70.7428	81.7907	44.188	39.6835	35.9122	33.3008	38.5583	33.7271	91.852	100.285	93.5805	98.7	83.9932	102.572	81.3764	78.6527	70.796	77.2792	79.8369	75.0767	86.6666	96.9327	90.2283	106.799	80.1211	88.5047	58.0682	49.5305	50.7352	57.1728	47.4037	53.4072	26.2223	32.2458	36.5408	27.5815	38.0255	32.6259
	-7	73.1007	61.4203	57.5968	79.3751	49.997	70.8849	18.837	18.0513	19.0465	14.4732	28.1144	19.0203	91.1187	87.6094	99.1849	104.49	82.5367	116.426	74.0435	74.7244	68.858	66.5866	87.0837	67.4036	85.9857	80.5383	91.3806	116.213	76.0714	118.451	41.9357	41.15	35.3361	37.7058	31.347	40.9384	23.0272	25.489	29.4697	15.9652	30.601	18.8782
	-7.522	41.0977	38.2692	37.1693	37.5281	28.8604	35.0059	4.27588	4.32826	5.63771	4.9884	8.57629	3.95821	83.7334	77.8147	84.3619	100.725	52.9099	99.9789	63.6202	59.011	67.7581	54.0112	89.8901	64.1709	84.2048	91.9568	81.0621	104.988	62.2527	112.732	13.9658	15.3277	14.8562	14.7574	6.83563	15.5745	11.8183	10.8755	13.0754	8.07896	11.6313	3.95821
	-8	17.9989	13.3897	12.9183	17.173	12.5549	16.8533	1.76173	0.609416	0.452282	1.68469	0.903167	1.82678	63.4631	71.4246	60.0585	63.6736	47.4748	58.0964	55.9207	53.0922	61.787	54.5085	66.551	57.0662	87.7665	94.1043	97.0898	104.135	90.423	98.7711	9.46131	5.84722	10.247	5.30811	5.80544	4.73973	4.27588	5.27106	8.25661	4.88183	4.06478	4.81078
	-8.522	7.26143	6.05673	5.27106	6.83563	3.92268	5.87649	-0.80479	-1.7476	-0.17626	-0.34016	0.405835	-0.05597	38.0597	29.5221	27.9508	33.6205	26.3382	33.2298	35.7551	35.9122	42.3024	32.1285	34.3665	39.4464	76.0862	62.9393	68.4914	75.2543	52.9099	69.9968	0.295148	0.76655	0.609416	2.96354	0.086121	1.86231	0.452282	0.976062	2.8093	-1.01511	2.28859	1.36498
	-9	1.70935	0.190391	0.976062	0.370311	0.512406	1.43602	-1.64284	-1.06668	-1.22382	-0.97959	-0.65988	-1.2993	19.8845	21.1416	16.9514	15.1837	10.7788	14.7929	16.0609	16.48	17.8942	16.6047	15.9652	13.6562	39.6311	45.1308	39.0549	39.7661	32.9456	39.5175	11.2945	9.19942	11.504	-0.48226	-0.8375	1.96888	3.96161	5.69009	6.42338	-0.62435	0.441358	0.725548
	-9.522	1.34271	-0.75241	-1.06668	1.15183	-1.93873	0.903167	-1.69522	-1.69522	-0.64766	-1.08616	-0.44673	-2.25845	5.37582	5.16631	4.32826	6.80011	3.42535	4.70421	4.06637	4.01399	4.79966	2.8925	5.30811	3.78059	29.1555	21.9797	22.9748	17.102	14.7574	18.594	0.138013	0.138013	0.138013	-1.19273	-1.93873	0.228216	1.1332	0.609416	0.661794	-0.8375	0.618977	-1.12169
	-10	0.190391	-0.12388	-0.70004	1.36498	-0.62435	0.015074	-1.69522	-0.33339	-0.70004	-0.73092	0.299263	-0.12702	2.44265	0.976062	1.91887	2.92802	1.32945	1.86231	0.76655	0.976062	1.18558	2.82145	2.78593	3.38983	12.1326	9.88033	9.67082	6.9422	9.00258	10.7788	5.27106	3.69972	5.74247	0.476882	-0.12702	0.228216	0.085635	0.871306	-0.22863	0.334787	2.0044	0.54793
	-10.522	-0.70004	-0.59528	-0.90955	0.618977	0.405835	-0.26912	-1.06668	-1.59046	-1.0143	-1.08616	0.832119	-0.90854	1.49984	-0.90955	-0.28101	3.03459	1.47155	1.75574	-1.11906	-0.64766	-1.22382	0.974214	0.761072	0.867643	0.818928	2.59978	3.43783	3.67402	3.70954	1.82678	-0.85717	-1.17144	-0.80479	1.08079	-0.62435	-0.34016	-1.95711	-0.22863	-0.38577	-0.55331	0.299263	-0.41121
	-11	0.661794	-0.38577	-0.22863	1.11631	-1.01511	-0.37569	-1.27619	-1.48571	-0.22863	-0.76645	0.476882	-0.05597	-1.06668	-0.28101	0.242769	0.476882	-0.94407	1.47155	-1.32857	-0.96193	0.190391	-0.26912	0.441358	0.832119	0.399904	1.39509	1.08082	1.22288	1.04526	1.08079	4.27588	4.79966	3.22832	1.00974	-0.02045	1.22288	0.242769	-0.5429	1.39509	-0.80197	1.11631	0.157168
	-11.522	0.033257	-0.12388	-0.17626	-1.15721	1.08079	0.192692	-1.64284	-0.01912	-0.17626	0.299263	1.18736	0.54793	-0.12388	-0.80479	-0.96193	1.57812	-0.37569	1.08079	-1.27619	0.76655	-1.22382	0.974214	1.11631	-0.34016	-0.43815	-1.06668	-0.43815	1.08079	1.11631	1.54259	-0.43815	-0.75241	-1.95711	-0.37569	0.618977	0.832119	-0.80479	-0.64766	-0.0715	0.54793	0.796596	0.26374
	-12	0.871306	0.50466	0.976062	0.654501	-0.16255	-0.12702	0.190391	0.661794	-0.22863	-0.94407	1.75574	0.725548	-0.43815	-0.38577	-0.01912	2.43069	0.583453	1.61364	-1.38095	-0.85717	0.347526	0.476882	1.08079	1.61364	-1.38095	-0.70004	-0.70004	1.54259	0.086121	2.57278	1.34271	1.34271	0.976062	0.654501	1.00974	-0.34016	-1.38095	-0.43815	1.29033	-0.97959	0.974214	0.761072
	-12.522	1.6046	1.1332	1.1332	0.832119	0.228216	-0.19807	3.80448	2.59978	0.714172	0.654501	0.796596	2.11097	0.50466	1.08082	0.76655	1.47155	1.57812	1.11631	1.55222	0.138013	0.818928	0.476882	1.43602	0.938691	-2.00949	-0.0715	0.138013	1.4005	0.832119	2.32412	0.818928	-0.43815	0.818928	1.4005	0.761072	2.28859	-1.06668	-0.0715	0.452282	-0.23359	1.86231	-0.26912
	I290Y (N=3)
	log[Compound], M	β-PEA									Tyramine									Ro5256390									Ro5263397									Ulotaront									T1AM
	-5	106.77	91.3809	125.546	108.456	111.021	107.357	101.946	94.0497	113.225	70.7589	112.926	76.6069	77.3087	89.0347	68.1478	71.4902	86.1539	63.5944	116.004	90.4575	99.9991	95.6306	94.8977	106.257	79.386	92.9217	71.4902	77.8381	104.308	85.2251	91.2333	75.1101	85.0039	68.1063	86.1539	148.193	154.17	120.313	155.402	134.107	156.459	134.107	142.553	77.1301	114.353	82.7627	66.4498	84.9173
	-5.522	77.8381	72.2978	82.1471	73.6443	85.0039	85.3703	81.642	86.1539	57.9545	50.1368	56.2927	58.1394	72.545	68.5142	72.545	46.6748	35.395	37.651	112.926	87.6874	89.8419	104.792	95.2641	96.3635	62.4664	47.8027	61.3384	49.5212	78.7614	62.4485	78.7745	74.7437	50.1924	55.6986	43.2908	39.9069	113.85	99.9991	127.7	117.25	119.449	108.089	77.1301	98.5616	55.6986	50.7524	44.2888	57.216
	-6	87.3796	52.2914	77.8381	75.4765	68.8807	65.9492	71.4902	68.1063	59.0825	26.4369	46.4433	36.2862	39.5657	32.9698	41.0314	25.2433	19.6034	27.4992	83.3783	72.6056	91.3809	91.5998	83.1717	95.997	59.0825	62.4664	68.1063	40.5953	87.0718	61.2173	64.117	63.3841	61.5519	45.5468	50.0587	45.5468	107.078	77.5303	101.538	97.4628	112.853	99.295	73.7462	81.642	69.2343	45.5199	34.7472	39.6719
	-6.522	54.4459	35.6706	50.4446	60.0862	56.7882	48.7266	47.8027	37.651	37.651	10.4317	18.1265	13.2018	24.1753	16.4801	23.4424	9.4516	9.4516	6.06768	92.9198	66.4498	97.2289	82.4388	92.3327	95.997	63.5944	55.6986	61.3384	56.6004	53.5225	48.9057	84.6375	52.7574	75.4765	66.9783	45.5468	38.7789	92.9198	77.5303	91.6887	95.6306	92.6991	85.3703	56.8265	56.8265	71.4902	32.5927	17.8187	23.9745
	-7	31.0537	19.6655	31.3615	25.6411	22.3431	26.3739	25.2433	15.0915	12.8355	2.73692	6.12263	3.04471	3.28838	3.28838	0.723316	1.55578	-0.700171	0.427804	110.156	60.6017	92.3043	89.4012	82.4388	95.997	47.8027	61.3384	55.6986	35.3628	69.2199	41.5187	56.0554	64.117	50.9252	46.6748	39.9069	45.5468	89.8419	54.1381	95.3822	74.7437	82.8053	75.4765	50.0587	43.2908	48.9307	19.6655	9.20054	18.4343
	-7.522	12.5863	7.66159	9.50833	11.7164	13.1822	20.5109	7.19565	4.9397	3.81173	0.890171	0.274588	-1.87995	-4.40681	-4.77324	-3.67393	-4.0841	-1.82815	-2.95612	92.6121	50.1368	96.6133	79.5073	85.3703	95.2641	50.0587	56.8265	52.3146	46.4433	76.2991	50.1368	60.819	63.0177	60.4526	39.9069	45.5468	47.8027	71.0666	46.4433	73.8368	47.2609	65.5827	60.819	36.523	36.523	54.5706	3.96809	-2.18774	2.73692
	-8	5.19925	2.12134	5.19925	24.1753	3.65481	1.82263	1.55578	-1.82815	-0.700171	-1.26437	0.890171	-0.648786	-2.57462	-3.30749	-3.30749	-4.0841	-5.21207	-4.0841	93.8432	82.1471	93.8432	71.4457	85.3703	69.6135	30.8831	30.8831	25.2433	61.8329	86.4562	67.9887	68.1478	70.3464	73.6443	36.523	37.651	32.0111	58.755	41.5187	63.9874	43.9629	45.4287	49.8259	15.0915	18.4754	12.8355	2.42913	0.274588	-0.0332033
	-8.522	0.890171	-1.26437	-0.0332033	-1.10887	-1.84175	-4.04037	0.427804	-2.95612	-0.700171	-1.26437	-0.0332033	0.58238	-4.40681	-1.84175	-3.67393	-2.95612	-2.95612	-4.0841	58.1394	51.6758	54.7537	45.0622	47.6273	45.4287	15.0915	9.4516	13.9635	54.7537	78.4536	76.2991	69.98	71.4457	63.7505	30.8831	33.1391	33.1391	33.8239	20.5888	24.2823	25.2746	31.5041	31.5041	0.427804	6.06768	0.427804	0.274588	-3.11112	-0.340995
	-9	-0.340995	-2.49554	-0.340995	2.18907	-2.57462	-4.77324	0.427804	-1.82815	-2.95612	-3.7267	0.890171	-1.87995	1.82263	4.02125	-3.67393	-1.82815	-2.95612	-4.0841	42.442	23.359	39.3641	21.9767	28.939	28.2061	3.81173	2.68375	9.4516	45.2122	78.7614	61.8329	45.0622	50.1924	56.0554	15.0915	19.6034	12.8355	15.0486	5.50704	11.9707	9.15138	7.31919	13.9151	0.427804	1.55578	1.55578	-1.87995	-2.80333	-1.57216
	-9.522	-0.956578	-2.80333	-1.26437	-1.10887	-0.742433	-1.47531	0.427804	-4.0841	-0.700171	-3.41891	-0.648786	-1.87995	-6.23899	-4.40681	-2.20818	-2.95612	-2.95612	-5.21207	12.5863	7.046	12.2785	10.9836	8.78494	11.7164	-2.95612	-1.82815	0.427804	19.3577	32.5927	26.1291	49.4595	39.5657	25.2746	3.81173	8.32363	3.81173	3.96809	-1.57216	3.3525	0.356879	-0.742433	2.5555	-1.82815	-4.0841	-2.95612	-1.87995	-3.7267	-2.18774
	-10	-0.0332033	-1.87995	-0.0332033	-5.87256	-4.40681	-4.77324	2.68375	-1.82815	-0.700171	-1.87995	-0.956578	-1.57216	-6.60543	-4.40681	-1.84175	-2.95612	-1.82815	-2.95612	11.6629	9.81613	11.9707	-2.57462	-0.375996	1.45619	0.427804	-0.700171	-1.82815	27.9758	29.5148	27.3602	7.31919	9.88425	17.5794	0.427804	2.68375	7.19565	5.50704	0.274588	2.73692	0.723316	-5.13968	-2.20818	0.427804	-1.82815	0.427804	-0.0332033	-2.49554	-1.57216
	-10.522	-0.648786	-1.87995	-0.0332033	1.08975	13.5486	-4.77324	6.06768	-0.700171	-1.82815	-1.57216	0.58238	-1.57216	-5.50612	-3.67393	-6.60543	-1.82815	-1.82815	-1.82815	3.04471	1.19796	2.12134	-2.57462	-4.77324	-2.94106	-1.82815	-0.700171	-2.95612	6.73821	10.7395	8.58496	2.92194	2.5555	1.82263	-0.700171	1.55578	-0.700171	0.890171	0.274588	0.274588	-5.50612	-5.50612	-2.20818	-1.82815	-1.82815	1.55578	-1.57216	-1.87995	-2.18774
	-11	0.58238	-1.26437	0.58238	-5.50612	-5.13968	-3.67393	-1.82815	-1.82815	-1.82815	-0.340995	0.58238	0.58238	-5.50612	-6.60543	1.82263	-2.95612	-4.0841	-2.95612	6.43042	2.73692	3.6603	-1.84175	-0.742433	-2.57462	1.55578	-1.82815	-2.95612	9.20054	13.2018	11.0473	4.75413	5.487	2.5555	-0.700171	0.427804	-0.700171	0.274588	-0.0332033	0.274588	-4.40681	-6.60543	-0.742433	-4.0841	-4.0841	-5.21207	0.58238	-0.956578	-0.0332033
	-11.522	0.890171	-0.648786	0.274588	1.45619	-1.10887	0.723316	2.68375	0.427804	0.427804	-0.0332033	1.19796	-0.956578	-4.04037	-3.67393	-4.77324	0.427804	-1.82815	-4.0841	1.81355	-0.956578	2.12134	-2.57462	-0.375996	-1.10887	-0.700171	-1.82815	-1.82815	2.42913	3.96809	0.890171	2.92194	2.18907	-0.375996	-1.82815	-0.700171	1.55578	0.58238	-2.18774	-0.648786	9.88425	9.88425	-2.20818	-1.82815	-1.82815	-2.95612	0.890171	-2.49554	-0.340995
	-12	1.50575	-1.87995	-0.340995	-3.67393	-4.77324	8.4185	1.55578	1.55578	2.68375	-0.340995	0.890171	-0.0332033	-3.67393	1.08975	-4.77324	0.427804	0.427804	0.427804	3.96809	3.3525	3.04471	4.02125	0.356879	-1.47531	2.68375	0.427804	-0.700171	8.58496	16.5875	12.2785	-0.742433	3.65481	-2.57462	1.55578	6.06768	0.427804	0.274588	-2.49554	-0.648786	-1.10887	5.12056	-4.77324	-2.95612	-2.95612	-1.82815	-0.340995	-1.87995	-0.648786
	-12.522	1.19796	-1.87995	0.58238	12.4493	-4.04037	-4.40681	3.81173	1.55578	2.68375	0.58238	1.19796	-0.340995	-5.87256	-4.40681	4.02125	0.427804	4.9397	1.55578	3.04471	-0.0332033	1.19796	-2.20818	2.18907	0.356879	1.55578	0.427804	2.68375	1.50575	5.81484	0.890171	1.45619	-0.742433	1.45619	0.427804	2.68375	2.68375	-1.87995	-3.41891	-1.26437	1.08975	-5.50612	-4.04037	-4.0841	-2.95612	-0.700171	0.58238	-1.57216	-0.648786
	T194A (N=3) for β-PEA, Tyramine, Ro5256390, Ro5263397; (N=2) for T1AM, Ulotaront, Ralmitaront, due to experimental error in one N in particular
	log[Agonist], M	β-PEA									Tyramine									Ro90									Ro97									Ulotaront									T1AM
	-5	109.938	125.307	88.6362		95.8956	125.529	98.257	86.5805	104.162	93.6245	98.7476	137.71	131.456	113.478	90.7591	116.327	147.36	89.9547	133.935	102.792	144.586	125.529	104.588	146.668	133.198	114.995	128.58	142.024	154.562	164.809	97.6736	119.602	105.773	111.354	123.031	119.39				129.085	104.983	135.012	148.115	103.141	119.79
	-5.522	93.7593	102.118	87.1532	103.995	82.2642	99.8467	125.073	83.9167	106.604	96.1861	132.452	109.938	105.378	123.554	105.773	100.61	113.663	99.8997	143.642	114.656	154.697	134.024	91.9445	102.81	111.354	96.4811	117.925	135.283	154.293	145.53	74.3619	98.6614	68.2376	95.8596	98.8342	100.077				78.313	86.2153	78.313	101.276	85.8258	85.0266
	-6	89.9844	82.165	89.1755		89.5738	99.8467	91.9526	98.4346	104.029	86.3443	128.003	114.117	96.0932	124.739	79.3008	106.293	109.312	101.01	106.028	111.151	126.385	119.602	81.869	92.7347	97.4135	95.5044	95.4156	103.062	138.654	135.418	77.3252	74.1643	63.8913	90.9315	87.6017	80.8089				56.1866	44.1356	44.7283	59.587	60.6525	51.3291
	-6.522	72.1884	89.0407	92.2763	65.8669	61.9158	66.8547	84.8934	80.4981	83.2063	96.5905	122.341	121.262	85.4251	91.1542	90.364	103.94	99.1006	99.8997	115.061	112.904	125.307	107.354	98.859	87.9933	101.01	104.428	95.238	101.579	134.07	133.396	64.2864	77.5228	57.3719	86.0034	86.9357	80.1429				30.7017	20.4287	21.0214	32.5934	30.8619	34.1473
	-7	72.0536	49.4041	60.4592		76.535	49.2721	79.255	63.7603	64.5151	113.982	68.5483	85.9399	80.4861	87.2031	91.9445	96.8363	106.737	104.251	112.634	98.2083	106.837	73.5716	86.0177	92.3396	91.8194	95.6376	100.344	89.3103	119.375	117.487	56.9768	50.4574	62.9035	63.7159	74.6821	63.1832				7.98264	8.1802	8.37775	14.3905	11.9487	11.8599
	-7.522	32.1474	24.1931	33.6304	28.9237	30.7017	33.27	42.7604	43.2488	44.1811	49.8086	42.1239	66.6609	74.3619	75.9423	70.8058	84.4051	77.1239	72.2846	41.8543	53.4487	61.6726	71.0034	45.7161	59.7426	70.6863	81.3861	79.5658	35.9223	42.5284	37.8097	43.3454	36.826	35.6406	53.105	46.7561	44.1367				4.62417	1.46325	0.673023	4.62309	3.24678	3.20238
	-8	31.2036	13.6773	15.1603		14.8971	13.5142	22.7372	24.6907	22.9592	33.9	32.0125	38.7535	48.6794	43.1478	39.7894	64.0267	60.8745	66.5574	35.2482	18.9352	40.9106	36.4309	22.7994	38.8016	41.6949	45.7794	43.6483	28.6421	38.2142	29.3162	20.2312	18.4532	13.9094	26.7774	24.6463	28.7752				0.0803516	-1.10499	-0.709877	2.53642	1.33769	1.82606
	-8.522	3.83552	0.599878	3.97034	8.1802	2.84615	2.84615	8.88524	8.26367	10.2172	15.6995	22.1708	14.0817	16.28	19.441	18.4532	29.6632	30.1959	31.2615	13.6773	13.4076	20.553	16.6752	14.502	13.9094	25.1347	20.2509	20.4729	6.53188	14.8906	10.172	6.59974	5.01928	4.62417	11.4603	10.9719	9.81758				-0.709877	-1.10499	-0.314763	0.53854	-0.349406	0.494143
	-9	2.48733	2.89179	1.81324		0.475466	2.05592	3.42437	1.29329	1.29329	1.40879	7.20598	6.93634	8.57531	6.7973	9.5631	13.5914	13.9909	14.0797	10.3068	4.77925	6.6667	9.76066	7.78508	10.3533	9.68439	10.5723	10.8831	1.81324	6.80152	5.58816	1.26569	1.26569	2.25348	3.82394	3.37997	5.46664				-1.50011	-0.314763	-1.30255	-1.50374	-1.50374	-0.704585
	-9.522	1.67842	0.195423	0.869515	0.0803516	0.0803516	-0.51232	0.316554	-0.704585	0.138964	1.81324	2.08288	-1.15276	1.06814	2.25348	1.46325	4.04593	5.51104	3.46876	2.08288	0.0606047	1.81324	0.87058	1.26569	2.05592	3.15798	1.55968	3.64635	-0.613487	1.67842	0.734696	0.277909	0.277909	-0.314763	0.360951	1.1601	-0.571393				-1.69766	-1.50011	-1.69766	-0.748982	-0.837777	-0.61579
	-10	-0.613487	-0.209032	0.195423		-0.51232	-0.314763	-0.0830222	-0.171817	-0.748982	-1.82685	-1.28758	-1.4224	2.05592	2.05592	1.66081	1.69287	1.60408	1.78167	1.94806	-1.15276	-0.34385	0.87058	0.277909	1.46325	4.04593	2.8916	3.06919	-0.883124	1.00433	-0.0742136	1.06814	-0.51232	-0.117206	0.982513	1.29329	0.582938				-1.69766	-1.30255	-1.30255	-0.349406	-0.260611	-0.704585
	-10.522	-0.478669	-1.69203	-1.55722	-1.30255	-1.50011	-1.30255	-0.793379	-0.660187	-0.61579	-1.82685	-0.748305	-1.15276	0.277909	-0.314763	-0.117206	1.02691	0.893719	0.893719	1.67842	-0.478669	1.81324	-0.709877	-0.709877	-0.51232	0.53854	0.138964	0.138964	2.2177	2.75697	1.94806	-1.30255	-1.10499	-1.30255	-0.349406	-0.171817	-0.526995				-1.10499	-1.30255	-1.30255	-0.0830222	-0.171817	-0.482598
	-11	-1.4224	-0.748305	-1.4224		-0.907434	-0.709877	-0.438201	-0.837777	0.0501698	-0.478669	-1.69203	-1.15276	0.277909	-1.10499	-1.30255	-0.970969	0.449746	0.183362	0.195423	-0.34385	1.00433	-0.117206	-1.10499	-0.314763	0.360951	0.849322	0.0945671	1.13915	1.81324	3.56588	-0.709877	0.277909	-0.709877	0.671732	-0.0830222	-0.571393				-1.10499	-2.09278	-2.29033	-0.793379	-0.526995	-0.260611
	-11.522	0.46506	-1.01794	-1.15276	-0.51232	-0.709877	-0.709877	-0.438201	-1.01537	-0.660187	-1.55722	0.869515	-1.4224	-1.10499	-0.709877	-1.10499	0.0945671	0.0501698	0.405348	1.54361	-0.209032	2.75697	-0.51232	-0.314763	-0.51232	0.53854	0.183362	0.0501698	1.94806	3.97034	3.7007	-0.314763	-0.51232	-0.314763	-0.305009	0.138964	-0.216214				-1.30255	-2.09278	-1.50011	0.0501698	-0.349406	-0.526995
	-12	-0.0742136	-0.0742136	-1.96167		-1.69766	-1.10499	-0.12742	-0.660187	-0.171817	-0.748305	-0.748305	-1.28758	-0.907434	-0.907434	-0.314763	-0.482598	-0.171817	-0.216214	1.40879	0.869515	0.734696	-0.709877	-0.907434	-0.51232	1.11571	0.405348	1.29329	8.55416	13.0032	18.3959	-0.117206	-0.907434	-0.51232	-0.526995	0.449746	-0.0830222				-2.09278	-1.89522	-1.30255	-0.349406	-0.793379	-0.660187
	-12.522	0.0606047	1.00433	0.869515	-0.907434	-0.709877	-0.314763	-0.171817	-0.305009	0.183362	-0.0742136	1.13915	0.46506	-1.10499	-0.51232	-1.10499	-0.0830222	-0.260611	0.00577245	0.734696	1.27397	3.56588	0.277909	-0.117206	-0.314763	1.2489	-0.171817	0.316554	1.00433	5.45334	3.43106	0.0803516	0.277909	-0.117206	1.33769	0.849322	1.2489				-0.51232	-0.709877	-0.51232	-0.171817	0.0945671	-0.748982
[truncated: 15 more columns]

[truncated: 2 more sheets: Supplementary Figure 7A, Supplementary Figure 7B]
